# Supplementary material for: Exploring exchange and direct procurement strategies for Natufian food processing tools of el-Wad Terrace, Israel
Source: Sci Rep. 2021 May 4;11:9480. doi: 10.1038/s41598-021-88484-1 (PMC8096842; doi:10.1038/s41598-021-88484-1)
Supplement: Supplementary file 2 — Supplementary Tables [file 41598_2021_88484_MOESM2_ESM.xlsx]

## Sheet: Table-S1
	Early Natufian																																															Late Natufian
Sample#	EWT101	EWT102	EWT103	EWT105	EWT106	EWT107	EWT110	EWT111	EWT114	EWT115	EWT116	EWT118	EWT120	EWT121	EWT122	EWT124	EWT125	EWT128	EWT133	EWT136	EWT138	EWT139	EWT140	EWT187	EWT188	EWT189	EWT19	EWT200	EWT22	EWT25	EWT27	EWT32	EWT39	EWT40	EWT41	EWT48	EWT52	EWT53	EWT56	EWT59	EWT67	EWT71	EWT82	EWT83	EWT84	EWT99	EWT69	EWT131	EWT137
SiO2 (%)	46.38	47.23	47.75	47.5	45.91	47.9	46.34	47.82	46.22	46.82	45.61	46.81	47.88	46.68	47.28	47.48	46.7	46.3	47.17	47.71	46.66	47.75	47.09	49.31	46.3788	46.53	48.04	47.32	44.28	47.37	47.47	46.94	46.56	47.21	47.63	48.38	46.22	47.03	46.74	44.4	47.0539	46.24	45.38	47.37	47.54	46.83	47.99	47.46	47.41
Al2O3	15.79	15.24	14.54	14.57	13.62	15.24	14.67	15.07	14.17	15.7	14.97	15.96	15.89	15.74	15.3	14.26	15.92	14.73	15.52	14.42	15.72	14.79	14.35	16.36	14.8546	15.03	15.78	15.29	14	14.54	15.05	15.77	16.01	14.48	15.73	15.57	14.09	14.2	15.47	13.44	14.3485	14.5	14.28	14.78	15.06	13.9	15.55	15.45	14.52
Fe2O3(t)	12.62	11.7	12.79	12.98	12.45	12.51	13.12	12.7	13.34	12.54	13.9	12.95	12.23	12.91	13.16	13.27	13.03	13.06	12.46	12.86	12.44	12.96	12.85	11.55	12.1197	12.82	12.03	12.39	13.5	13.18	13.16	12.48	12.32	13.07	12.24	12.79	12.9	13.22	12.67	12.88	11.8885	13.09	13.52	12.86	12.91	13.29	12.25	13.31	13.01
MnO	0.17	0.16	0.17	0.17	0.16	0.17	0.17	0.17	0.17	0.17	0.19	0.17	0.16	0.18	0.18	0.17	0.17	0.16	0.17	0.17	0.17	0.17	0.18	0.15	0.156247	0.18	0.16	0.16	0.17	0.17	0.17	0.17	0.17	0.17	0.17	0.16	0.16	0.17	0.18	0.17	0.146926	0.16	0.17	0.17	0.17	0.18	0.17	0.16	0.17
MgO	5.98	6.7	10.14	9.87	9.86	8.52	7.45	9.13	8.78	5.67	5.02	6.19	5.58	5.8	8.66	10.4	6.32	7.73	5.71	9.56	6.21	8.85	9.96	5.1	7.19153	6.67	5.32	6.4	7.21	9.54	7.67	5.86	6.37	9.59	6.01	8.79	8.54	10.05	7.07	9.75	6.98784	7.42	8.51	9.91	8.28	10.38	6.62	6.93	9.81
CaO	11.83	10.79	9.02	9.38	10.86	9.55	10.01	9.5	9.61	12.37	11.8	11	10	10.62	9.89	9.27	10.83	9.6	10.21	9.56	11.06	9.38	9.32	9.57	10.1854	11.26	9.86	9.73	12.25	9.11	9.84	10.94	10.52	9.25	11.51	8.7	9.44	9.41	10.84	11.02	10.6357	9.96	10.72	9.46	9.92	8.88	11.16	9.75	9.28
Na2O	3.04	3.5	2.95	2.9	2.91	2.92	3.35	2.95	3.21	3.02	3.3	3.35	3.77	3.39	3.14	2.83	2.92	3.76	3.59	2.97	3.38	3.01	2.96	3.76	3.40336	3.2	3.88	3.87	3.44	2.95	3.27	3.33	3.25	2.95	3.12	3.28	3.52	2.81	3.07	3.39	3.25015	3.45	3.56	2.95	2.72	3.01	3.09	3.12	2.89
K2O	1.03	1.41	0.86	0.71	1.05	0.86	1.07	0.83	1.08	0.77	1.15	0.95	1.42	1.1	0.66	0.64	1.01	1.25	1.45	0.71	1.06	0.81	1.09	1.44	1.19949	1.03	1.47	1.39	1.33	0.74	0.75	1.09	1.03	0.77	0.86	0.72	1.28	0.73	1.02	1.26	1.12049	1.09	1.06	0.83	1.17	1.13	0.83	0.86	0.72
TiO2	2.435	2.512	1.709	1.87	2.337	1.822	2.82	1.772	2.522	2.411	3.099	2.62	2.667	2.534	1.84	1.878	2.51	2.427	2.731	1.909	2.329	2.207	2.1	2.42	2.31148	2.402	2.838	2.602	2.403	2.091	2.09	2.494	2.273	2.08	2.085	1.676	2.672	2.14	2.138	2.474	2.35457	2.702	2.396	1.717	2.215	2.144	2.132	2.735	1.884
P2O5	0.87	0.56	0.27	0.3	0.58	0.28	0.8	0.29	0.73	0.5	1.04	0.42	0.82	0.9	0.25	0.21	0.85	0.8	1.03	0.28	0.89	0.33	0.4	0.56	n.n.	0.81	0.84	0.82	1.09	0.29	0.51	0.94	0.79	0.31	0.47	0.25	0.91	0.4	0.77	0.96	n.n.	0.77	0.62	0.28	0.5	0.41	0.55	0.33	0.34
Sc (µg/g)	24.6333	22.8067	23.5433	25.3833	24.3567	24	20.3967	26.18	20.9833	26.5033	22.7533	25.2467	20.6067	22.85	24.93	24.2167	24.95	20.3333	19.64	25.0067	23.7967	23.9133	28.2233	20.0533	19.66	24.2567	20.3367	21.9	20.6167	25.1333	25.0733	22.46	22.4833	25.2167	23.1733	21.0867	18.88	23.16	21.7833	20.0033	20.9567	22.19	16.75	21.55	26.3867	26.7867	24.1667	25.4233	23.18
V	227.88	207.907	223.493	218.13	221.687	225.873	212.357	217.087	210.203	243.03	307.107	214.713	226.853	208.68	235.123	239.19	248.77	210.9	223.323	238.09	247.887	233.723	230.987	212.81	188.663	237.853	234.69	202.943	193.253	211.273	218.227	232.993	257.713	205.513	240.987	192.533	187.803	219.713	226.427	221.17	228.933	213.09	164.3	213.945	274.673	221.51	235.077	220.23	227.827
Cr	91.0933	232.815	381.057	317.257	310.05	330.437	162.695	315.15	264.073	233.21	48.35	189.717	112.463	76.4967	329.127	362.913	125.267	203.74	79.6867	368.977	118.29	314.64	348.563	93.0633	184.683	214.727	102.695	135.613	203.497	308.36	276.103	111.795	122.873	292.627	205.187	258.043	338.905	315.877	147.1	275.943	256.27	193.2	190.155	318.15	345.23	335.557	225.11	210.88	262.5
Co	44.4567	42.71	70.0267	62.79	59.7	59.9867	53.62	60.96	60.38	40.4833	43.33	48.94	43.5233	41.2567	61.75	71.3567	45.3067	55.6667	42.5433	63.4167	45.1833	60.94	64.1967	39.7233	47.3267	45.6	42.34	43.31	49.6067	60.8233	55.96	41.0333	48.87	60.2233	49.3867	64.0133	51.23	67.2633	48.1533	61.8367	47.4267	53.5233	44.6	54.01	53.89	64.5033	48.6467	52.7233	61.74
Ni	62.42	95.7	328.987	266.58	284.863	241.377	159.497	260.657	218.867	61.05	38.4933	88.62	72.2833	50.9433	223.233	321.843	67.4	193.247	74.5833	272.63	65.8867	208.167	272.297	53.95	141.42	69.7033	64.59	89.9033	159.59	228.66	161.69	55.5167	76.45	238.957	82.38	238.34	194.107	266.88	77.23	275.34	136.4	167.257	137.01	230.01	211.79	273.53	76.85	99.1667	255.23
Cu	42.0767	32.69	49.8	53.5267	45.07	59.3033	43.8467	60.6167	40.9367	45.3667	58.2367	40.6367	43.0333	37.3067	56.95	51.71	35.6333	39.6833	23.83	49.51	35.8233	18.15	39.08	31.9967	43.21	34.3167	37.7	42.1467	32.25	37.9167	41.8367	28.39	27.3	34.5733	50.2433	26.4933	22.3667	19.4067	24.2233	46.8733	26.8867	36.295	51.45	54.145	44.135	34.4667	33.19	34.0567	51.79
Ga	22.56	23.1233	21.22	20.0833	20.22	21.44	23.5633	20.6167	21.8233	23.5533	26.2067	22.75	24.8433	24.2933	21.8133	21.1733	24.0833	23.5333	24.26	21.6067	23.0967	22.22	21.3267	25.41	23.44	22.61	25.82	23.37	20.63	19.8233	21.9767	23.3567	23.99	19.7967	24	22.0733	21.01	20.44	23.5967	22.1233	23.3567	22.3333	25.87	17.975	21.1867	20.23	23.2033	22.6433	21.43
Rb	14.0433	21.3067	15.8367	9.81333	14.08	14.93	14.57	14.2167	12.2667	9.60333	17.94	10.9967	19.82	15.1667	10.8333	10.8667	12.7933	14.4233	18.35	12.41	13.7933	11.7533	16.3867	21.3333	18.52	14.5333	20.2233	18.8	14.8633	10.0267	8.29667	15.89	13.7433	9.97	11.6967	9.96	13.27	10.6767	16.4733	15.7	14.33	10.8667	23.275	12.28	15.6367	17.91	9.89667	11.5533	11.3667
Sr	770.757	710.08	413.497	388.37	666.037	414.343	990.727	414.953	927.833	523.753	739.277	626.803	1080	788.473	359.393	374.063	755.37	988.413	1140.25	373.497	733.18	481.183	511.01	661.743	996.313	797.16	1230	1060	1220	465.577	630.707	777.76	758.29	462.81	541.94	448.357	1090	466.603	771.1	1120	829.437	1010	983.93	386.125	532.675	478.543	570.297	552.11	393.363
Y	26.2167	26.0933	18.0033	28.2433	21.1	28.48	20.8767	44.92	30.1867	21.3433	33.0333	21.2933	42.2667	26.23	18.4933	27.56	36.4033	19.9867	24.13	28.2133	24.4633	33.7833	22.7033	24.1733	20.95	22.33	31.4	51.3	25.14	62.2167	50.86	23.4	21.1867	18.0867	20.2	22.8433	21.34	16.4767	20.5233	20.5167	19.6867	21.2433	21.9465	19.6892	23.5553	22.87	21.7133	18.01	18.13
Zr	221.163	209.933	112.89	116.513	158.74	121.13	175.117	132.14	167.587	172.623	218.107	164.52	225.517	221.547	120.907	91.4767	214.423	173.413	212.853	103.22	198.187	129.637	201.073	208.41	160.917	183.963	222.49	229.55	215.107	132.89	148.393	191.433	186.833	131.39	134.16	96.8933	212.757	124.78	175.2	161.72	163.023	182.287	155.203	118.495	178.845	208.817	131.867	138.2	108.283
Nb	51.0767	43.5433	21.77	21.07	41.2567	22.83	40.5267	23.55	41.0333	37.82	62.28	27.36	55.8967	47.55	18.9433	18.0367	54.6233	44.72	54.3233	19.8567	50.7733	22.87	32.0733	40.68	35.5	48.39	53.72	53.2233	55.7667	21.5667	26.8833	50.2067	49.1133	21.7533	28.8633	17.98	57.0833	20.42	45.75	46.5233	37.1267	41.3033	40.805	21.465	30.79	33.0133	27.3767	26.3433	22.33
Ba	314.673	341.503	230.01	168.697	311.207	224.7	393.003	225.257	360.67	214.677	369.293	226.723	447.297	337.947	160.253	162.607	308.393	417.037	466.11	171.88	289.1	206.14	257.277	310.663	500.203	338.45	464.293	435.033	561.413	184.447	236.203	352.867	297.62	185.997	248.903	190.343	471.157	190.083	330.273	471.703	360.98	385.433	447.767	207.865	348.11	247.82	233.447	211.903	186.067
La	37.76	33.57	17.51	14.08	30.48	17.8433	39.06	18.1767	33.79	20.2333	41.5867	20.4	46.0533	39.4167	14.0933	11.9067	36.7067	40.92	46.2933	13.7733	37.45	17.0467	25.5833	31.0267	40.76	34.7567	44.0367	45.9367	62.3867	16.6	26.3833	37.1967	32.2533	16.3433	22.7067	13.24	47.7633	16.1967	32.0667	46.1733	32.5867	38.3567	33.792	16.1864	24.749	25.3233	25.4767	16.1533	14.17
Ce	74.93	66.5567	39.1233	29.5633	60.21	40.0767	88.4133	37.6133	74.69	44.3767	93.2167	43.8867	97.5533	80.1267	31.18	28.36	76.5533	85.63	97.6633	32.24	81.2	39.2	52.45	66.66	81.5233	77.02	97.4033	90.5567	109.2	34.66	53.5933	82.03	71.8167	33.71	50.7633	30.2133	98.5767	35.5833	70.99	103.09	70.7267	81.0633	74.8664	38.4176	57.1058	51.4	56.33	37.0433	32.09
Pr	9.34333	8.18	4.52	3.85667	7.24	4.71667	10.2933	4.69667	8.87667	5.78667	10.93	5.77	11.1733	9.88667	3.82333	3.41333	9.53	9.80667	11.3733	3.93667	9.77333	4.69	6.56333	7.95	9.35	9.15333	11.2167	11.0733	12.8067	4.42667	6.58	9.67333	8.55333	4.33	5.99	3.54667	11.4933	4.37667	8.43333	11.5967	8.30333	9.84333	7.53	4.3	6.52333	6.46667	6.82	4.79333	3.93667
Nd	40.01	35.2767	19.2233	17.1667	30.66	20.0467	42.2167	20.25	36.4367	25.4333	44.69	25.3033	45.3667	41.6433	16.6767	14.9867	39.86	39.47	45.7867	17.19	40.46	20.0733	28.48	32.5433	37.7833	37.7533	45.13	45.7433	52.2133	19.77	28.3733	39.68	34.8267	19.2633	25.3067	14.7933	46.1	18.6433	33.9767	45.8533	34.0833	41.4133	36.775	18.38	28.28	27.7367	28.7033	20.9167	16.99
Sm	8.21667	7.72667	4.16333	4.21	6.44	4.42	8.47	4.78	7.33667	5.72333	9.24667	5.89	8.93333	8.44333	3.88333	3.62667	8.21	7.67667	8.85667	4.19	8.31667	4.42667	6.3	7.05667	7.52	7.84667	8.90667	8.93667	9.69	4.56667	6.09333	8	7.30333	4.51	5.60333	3.48	9.00667	4.34	6.92333	8.74333	6.93	8.27	7.04	4.3	6.37667	6.13667	6.23	4.85333	4.03667
Eu	2.67667	2.39333	1.40333	1.41667	2.077	1.55467	2.73333	1.55633	2.52267	2.03933	3.00333	1.974	2.84	2.71667	1.434	1.30067	2.70667	2.59933	2.96333	1.42167	2.59	1.72933	2.05233	2.20033	2.60133	2.54433	2.89	2.88667	3.09333	1.68233	2.02967	2.65833	2.43167	1.66133	1.963	1.29467	2.865	1.61067	2.35733	2.86333	2.423	2.76	2.6235	1.397	2.093	2.005	2.09167	1.758	1.40167
Gd	7.31667	6.96333	4.07333	4.29333	5.79	4.34	6.82667	4.59667	6.06	5.59	7.81	5.53667	7.38667	7.28333	3.96667	3.7	7.28	6.37	7.26333	4.07333	7.07	4.46333	5.92	6.11	6.49	6.63667	7.18	7.72	7.96333	4.54333	5.63333	6.77	6.11667	4.53667	5.1	3.58	7.09333	4.03667	5.95333	6.99333	5.87333	6.70333	6.50759	4.22202	6.14766	5.74	5.67	4.63	4.03667
Dy	5.66	5.58	3.51333	3.91333	4.60333	3.85333	4.66333	4.23	4.46667	4.48	5.73333	4.38333	5.20333	5.51	3.67667	3.26333	5.55333	4.45667	5.24333	3.61	5.25667	3.66	4.77333	4.99333	4.50333	4.93333	4.93333	5.63	5.36333	3.85667	4.51667	5.01667	4.54	3.85667	4.15	2.90667	4.78	3.49667	4.48333	4.59333	4.36	4.80667	4.76	3.91	4.48	4.71333	4.73667	3.91667	3.67333
Ho	1.00133	1.029	0.697333	0.765	0.842667	0.779	0.841667	0.804667	0.741667	0.830333	1.02467	0.824667	0.932	1.05433	0.745667	0.634333	0.98	0.781333	0.924667	0.685	0.950667	0.688333	0.895667	0.925	0.786	0.864	0.852667	1.00833	0.939	0.725667	0.828333	0.895667	0.802333	0.739333	0.801333	0.571667	0.846333	0.631333	0.784667	0.817	0.764	0.818	0.8365	0.7345	0.783	0.900333	0.841333	0.725667	0.713333
Er	2.63	2.58333	1.88967	2.05667	2.11667	1.978	1.98367	2.21333	1.889	2.21667	2.59667	2.13667	2.38	2.60667	1.90933	1.70467	2.47	1.90333	2.28533	1.87733	2.377	1.75967	2.31333	2.38767	2.06233	2.17	2.32	2.52333	2.29333	1.905	2.21333	2.238	2.073	1.86367	2.02633	1.46867	1.97233	1.683	1.95433	1.963	1.952	2.09533	1.945	1.972	2.1055	2.38	2.211	1.84733	1.87833
Tm	0.325667	0.316667	0.252667	0.278667	0.256	0.263333	0.256667	0.300667	0.232333	0.269667	0.321	0.273333	0.300333	0.305667	0.254667	0.221333	0.313667	0.239333	0.301667	0.249667	0.299333	0.216333	0.299	0.320667	0.2459	0.283	0.279333	0.308	0.288667	0.243333	0.279333	0.296333	0.265	0.241667	0.262	0.2041	0.249367	0.213567	0.243967	0.249333	0.2414	0.261333	0.2525	0.2745	0.2745	0.312333	0.27	0.235467	0.240133
Yb	1.98	2.06667	1.64133	1.81333	1.71333	1.845	1.53567	1.93	1.45633	1.76833	2.09933	1.74667	1.88533	1.99667	1.66	1.41067	2.02667	1.515	1.94967	1.594	1.88333	1.522	1.87	2.075	1.60467	1.76233	1.82667	1.95367	1.73333	1.54767	1.71833	1.83267	1.68733	1.57033	1.697	1.24733	1.56967	1.42333	1.653	1.57467	1.507	1.53233	1.5655	1.68533	1.795	1.94667	1.835	1.648	1.661
Lu	0.276667	0.274333	0.226333	0.249	0.223667	0.236333	0.212	0.266333	0.187733	0.234667	0.288	0.272	0.265667	0.273333	0.246	0.2092	0.262333	0.209367	0.259333	0.225333	0.254	0.209	0.271	0.277333	0.214933	0.227967	0.244333	0.273	0.229667	0.215	0.249	0.2314	0.230333	0.215	0.220667	0.168667	0.2096	0.188633	0.209133	0.198767	0.209167	0.207333	0.205	0.230667	0.2405	0.281	0.219833	0.2222	0.220867
Hf	4.87	4.97667	2.69667	3.02333	3.74667	2.90333	4.00667	3.15333	3.91333	4.02667	4.72667	3.92	4.92	4.90667	2.84233	2.41	4.63333	3.80333	4.72333	2.58333	4.28667	3.15	4.58	4.80667	3.36333	3.93333	4.93333	5.06333	4.79333	3.35333	3.38667	4.13667	4	3.17333	3.23	2.35067	4.53	3.31333	3.67	3.45333	3.82	4.17333	3.577	2.91635	4.41285	4.75	3.10667	3.36667	2.667
Ta	2.63667	2.35	1.13533	1.20967	2.06667	1.23633	1.884	1.322	1.98	2.059	2.903	1.54633	2.69233	2.505	0.985	0.934333	2.74333	2.04567	2.58	1.08133	2.45367	1.169	1.75833	2.053	1.68667	2.222	2.57867	2.76	2.74	1.19767	1.28967	2.36633	2.29567	1.279	1.36833	0.906	2.63433	1.123	2.18067	2.07033	1.78833	2.02	1.95833	1.1505	1.7045	1.907	1.285	1.469	1.20267
Th	3.25333	3.41	2.05	1.71867	2.94333	2.19733	2.64333	2.35333	2.323	1.582	3.35	1.723	3.7	3.30667	1.37267	1.40333	3.09333	3.09667	3.59667	1.60167	3.02	1.71467	2.65	3.06	3.23667	2.59033	3.19333	3.73667	4.83333	1.76867	1.975	2.86567	2.67133	1.784	1.98733	1.486	3.32667	1.719	2.69667	3.40667	2.473	2.74667	3.05667	2.115	2.645	2.75667	2.04433	1.37	1.666
U	0.853333	0.923333	0.593333	0.393	0.679	0.681667	0.823	0.559667	0.630333	0.474	1.07367	0.450667	1.098	0.931	0.394333	0.450333	0.869333	0.900667	1.06967	0.434	0.883333	0.530667	0.735333	0.950333	0.998333	0.821667	0.978333	0.983667	1.21333	0.432	0.562	0.874333	0.821	0.424333	0.665667	0.350667	0.946667	0.465	0.872	1.06633	0.742333	0.728	0.6265	0.560333	0.773	0.733	0.664333	0.483667	0.428333
	Table S1. Chemical composition of the EWT pestles (The analytical errors are given in Gluhak & Rosenberg 20181).
[truncated: 5 more columns]

## Sheet: Table-S2
Cluster	Affiliated with geological sample (coordinates, Longitude/Latitude)	General location	Provenance	Geological data source
EWT 122, 137, 103, 83, 105, 136, 107	221-13 (35,48324/ 32,716)	West of the Sea of Galilee	Slope west of Yavneel	Gluhak & Rosenberg (2018)
EWT 138, 32, 101, 121, 98, 125, 91	264-13 (35,45926/ 32,79836)	West of the Sea of Galilee	Karne Hittim	Gluhak & Rosenberg (2018)
EWT 120, 19, 133, 200	333-15 (35,623608/ 32,934945)	North of the Sea of Galilee	Eastern slope of Korazim Block	Gluhak & Rosenberg (2018)
EWT 110, 71, 128	328-15 (35,616706/ 32,921281)	North of the Sea of Galilee	Eastern slope of Korazim Block	Gluhak & Rosenberg (2018)
Pairs
EWT 139, 53	387-18 (35,661003/ 32,807165),	East of the Sea of Galilee	Southern Golan, west of Bene Yehuda	This study
	392-18 (35,672558/ 32,793642),
	398-18 (35,688032/32,781784)
EWT 131, 97	384-18 (35,662486/ 32,817937), 389-18 (35,660108/ 32,805759)	East of the Sea of Galilee	Southern Golan west of Bene Yehuda	This study
EWT 41, 69	unclear affiliation	Yet unknown	Same extraction site	--
EWT 82, 89	unclear affiliation	Yet unknown	Same extraction site	--
EWT 39, 56	unclear affiliation	Yet unknown	Same extraction site	--
EWT 140, 99	unclear affiliation	Yet unknown	Same extraction site	--
EWT 102, 187	unclear affiliation	Yet unknown	Same extraction site	--
Individual items with determined provenance
EWT 118	140-13 (35,52901/ 32,56805)	South of the Sea of Galilee	Jordan Valley, west of Beit Yosef	Gluhak & Rosenberg (2018)
EWT 115	97-13 (35,49060/32,57047), 26-16 (35,517094/ 32,560762)	South of the Sea of Galilee	North of Beit She’an	Gluhak & Rosenberg (2018)
EWT 106	340-15 (35,619998/32,950133)	North of the Sea of Galilee	Eastern slope of Korazim Block	Gluhak & Rosenberg (2018)
EWT 84	247-17 (35,666798/32,882476)	Northeast of the Sea of Galilee	Cover Basalt of the Golan, collected along the Wadi east of crossing of road 92 and 869	Gluhak & Rosenberg (2018)
EWT 40	104-16 (35,573988/32,918193)	North of the Sea of Galilee	Korazim Block, north of Ammon	Gluhak & Rosenberg (2018)
EWT 48	386-15 (35,594071/32,9524)	North of the Sea of Galilee	Korazim-Block, South of Tuva Zangarija	Gluhak & Rosenberg (2018)
EWT 189	116-13 (35,51328/32,52479)	South of the Sea of Galilee	North of Bet She’an	Gluhak & Rosenberg (2018)
Individual items with undetermined provenance
EWT 22, 25, 27, 52, 59, 67, 90, 111, 114, 116, 124, 188		Yet unknown	Yet unknown
Table S2. Clusters and affiliations of the EWT pestles with potential basalt sources.

## Sheet: Table-S3
sample								SiO2 (dry)	Al2O3 (dry)	Fe2O3(t) (dry)	MnO (dry)	MgO (dry)	CaO (dry)	Na2O (dry)	K2O (dry)	TiO2 (dry)	P2O5 (dry)	Sc	V	Co	Ni	Cu	Ga	Rb	Sr	Y	Zr	Nb	Ba	La	Ce	Pr	Nb	Sm	Eu	Gd	Tb	Dy	Ho	Er	Tm	Yb	Lu	Hf	Ta	Th	U
	ITM-X	ITM-Y	Long	Lat	Region	Period	Unit	(%)	(%)	(%)	(%)	(%)	(%)	(%)	(%)	(%)	(%)
5-16	247889	715289	35.5072	32.5315	SE Lower Galilee	Pliocene	Cover Basalt	46.4493	15.9802	12.5766	0.172825	4.79742	11.5722	3.20235	1.01357	2.58221	0.761447	23.5209	260.763	39.8346	38.2642	43.7336	24.2859	10.5756	861.406	22.4288	203.696	47.053	280.429	30.4777	67.3369	8.2347	35.0992	7.6523	2.33748	6.71423	0.771797	4.82746	0.832487	2.12265	0.261663	1.79133	0.20327	4.63368	2.30815	2.55168	0.585538
7-16	248163	715095	35.5101	32.5297	SE Lower Galilee	Pliocene	Cover Basalt	47.8211	14.339	12.6602	0.171899	7.72943	10.1682	3.20577	0.828332	2.04268	0.453371	25.8772	216.369	51.9715	186.201	53.0442	22.0458	11.1833	487.42	21.4408	151.459	25.2949	188.908	21.8212	47.115	5.69171	24.576	5.37909	1.76149	5.37388	0.738827	4.60415	0.807931	2.20002	0.260003	1.73718	0.244121	3.68164	1.28134	2.25135	0.62292
8-16	248164	715092	35.5101	32.5297	SE Lower Galilee	Pliocene	Cover Basalt	47.4447	14.4465	12.8073	0.168437	7.69262	10.9309	2.91375	0.706612	1.94934	0.409794	25.1619	209.665	56.4338	210.756	59.8307	21.106	8.26282	529.109	19.0082	128.528	21.076	177.215	19.0743	41.2424	4.9897	21.7001	5.14045	1.7015	4.76041	0.670178	4.19291	0.766117	1.87896	0.251086	1.51125	0.183517	3.04858	1.07328	1.87026	0.546958
9-16	248647	715161	35.5152	32.5303	SE Lower Galilee	Pliocene	Cover Basalt	46.9089	14.1032	13.263	0.171096	10.0112	9.28706	2.46766	0.725122	2.0888	0.43487	23.3839	206.048	53.9476	191.9	33.4041	20.8992	8.74463	457.665	18.3266	128.243	23.1672	171.767	19.5581	43.2557	5.15145	22.0551	4.9762	1.80721	4.84633	0.694802	3.99651	0.674211	2.02279	0.218758	1.43879	0.177682	3.03926	1.15573	1.81722	0.555068
10-16	248701	715385	35.5158	32.5323	SE Lower Galilee	Pliocene	Cover Basalt	46.2406	14.3999	12.6463	0.172454	8.34326	12.7315	2.66681	0.713712	1.7609	0.254526	24.7005	218.9	60.2887	326.595	84.4587	19.882	10.6178	459.762	14.7648	92.8573	18.002	279.043	11.6517	25.081	3.04173	13.4869	3.37456	1.22452	3.4533	0.505726	3.26488	0.587961	1.43522	0.147363	1.24115	0.173574	2.2062	1.0236	1.17514	0.336722
11-16	248615	715754	35.5149	32.5357	SE Lower Galilee	Pliocene	Cover Basalt	46.8078	14.528	13.0264	0.173336	8.54285	9.46294	3.15129	1.25266	2.47205	0.479697	23.8796	201.098	55.0702	215.918	38.642	22.6513	12.2072	594.267	18.3897	186.125	35.3075	235.621	21.218	43.0377	5.22209	23.7072	5.22204	1.85347	5.12736	0.666066	4.18577	0.67877	1.91342	0.23905	1.42347	0.152965	4.23029	1.84637	2.42517	0.723946
12-16	249465	716947	35.524	32.5464	SE Lower Galilee	Pliocene	Cover Basalt	46.8217	14.4507	12.9769	0.16655	8.88135	9.2907	3.16947	1.22605	2.41598	0.442462	24.1095	199.813	51.8045	208.131	70.5494	22.2963	13.4161	544.081	19.8289	180.247	34.1821	253.146	20.9833	45.2667	5.48557	23.4617	5.43024	1.96034	5.37377	0.740103	4.28396	0.744609	2.02957	0.228766	1.46795	0.189358	4.2389	1.59985	2.32324	0.748968
13-16	248902	716728	35.518	32.5444	SE Lower Galilee	Pliocene	Cover Basalt	47.0331	14.4778	12.8556	0.164725	8.80076	9.34114	3.21918	1.21535	2.37747	0.425876	22.3893	209.996	55.9347	227.716	30.997	21.8337	10.6211	544.231	18.0819	159.369	28.9772	1190	20.0088	44.6203	5.27773	22.581	5.07645	1.98412	4.74074	0.733904	3.95868	0.712061	1.78829	0.241097	1.41916	0.191579	3.92621	1.51779	2.07829	0.679823
14-16	248747	716747	35.5163	32.5446	SE Lower Galilee	Pliocene	Cover Basalt	46.6541	14.7276	13.4004	0.168934	8.69859	9.31666	2.47635	1.2058	2.49658	0.42891	23.4129	219.587	56.1272	252.102	59.8427	22.7566	12.0345	551.05	18.9384	169.101	29.9482	363.573	20.7753	45.0993	5.33768	23.3177	5.37154	1.8761	5.04498	0.741179	4.1054	0.763976	1.94905	0.210337	1.44396	0.186213	4.17102	1.70833	2.1685	0.636937
15-16	248748	716747	35.5164	32.5446	SE Lower Galilee	Pliocene	Cover Basalt	46.5969	15.6876	12.9133	0.186158	6.10901	10.924	2.95941	0.916704	2.51867	0.832178	24.986	237.541	46.8641	68.3442	57.2562	24.0894	10.5189	829.625	24.7635	231.706	58.8683	361.675	39.1604	84.8917	10.1672	43.2264	9.03532	2.71478	7.81545	0.991268	5.70088	0.979971	2.53937	0.284058	1.70965	0.253069	5.22358	2.91683	3.11014	0.619261
17-16	248131	719142	35.5099	32.5662	SE Lower Galilee	Pliocene	Cover Basalt	48.1124	15.851	13.2141	0.183739	4.78025	10.1945	3.15789	0.879324	2.44918	0.480549	26.3252	260.89	46.9945	58.0481	49.2952	24.8362	9.83173	748.359	20.8784	167.622	29.3679	337.844	19.3318	44.6874	5.5561	24.6263	5.60703	1.95692	5.29134	0.709777	4.42493	0.776517	2.2461	0.241302	1.69375	0.204155	4.04927	1.55829	1.56017	0.351435
18-16	248000	719142	35.5085	32.5662	SE Lower Galilee	Pliocene	Cover Basalt	49.9917	17.7717	11.0884	0.191528	3.12492	7.23672	4.20151	2.08765	2.31043	1.04332	13.2926	90.9502	21.588	0.799073	6.24606	26.7808	23.0185	838.407	34.2453	347.158	75.5146	437.011	55.9681	118.761	13.8323	56.9713	11.2048	3.39457	9.80953	1.24361	7.3031	1.32154	3.49387	0.435462	2.84596	0.382872	7.21392	3.72962	5.39898	1.5175
19-16	247977	719132	35.5082	32.5661	SE Lower Galilee	Pliocene	Cover Basalt	48.195	16.9842	13.4335	0.181412	4.29442	8.98492	3.4317	1.2205	2.80886	0.701458	22.1325	267.549	40.5864	21.7659	21.6811	26.3817	13.0735	687.182	26.23	238.777	50.0243	310.983	33.6479	73.83	9.01048	37.6459	8.28396	2.67952	7.58712	0.919509	5.80447	0.956342	2.35546	0.317562	2.11749	0.26437	5.49613	2.47037	3.25818	0.757368
20-16	247262	718907	35.5006	32.5641	SE Lower Galilee	Pliocene	Cover Basalt	47.9322	16.876	12.9482	0.180869	4.78096	9.13587	3.59527	1.1877	2.6648	0.671223	20.7062	258.234	39.9791	19.2213	19.9369	26.9116	14.8854	716.123	24.5754	234.043	51.4219	342.796	31.7272	68.6291	8.44376	34.7776	7.37423	2.42158	6.57607	0.923642	5.17362	0.972531	2.42288	0.284251	1.82186	0.271108	5.28937	2.51418	3.07838	0.874033
21-16	246981	718815	35.4976	32.5633	SE Lower Galilee	Pliocene	Cover Basalt	47.8291	16.6594	12.685	0.163002	4.88202	9.1241	3.42305	1.1702	2.61105	0.661065	20.5328	244.135	40.6705	19.8111	23.8508	26.1455	14.5085	728.436	23.515	220.076	46.0004	268.413	30.1008	65.0921	7.72738	32.8997	7.29829	2.32346	6.04605	0.873209	5.14713	0.874758	2.3439	0.30173	1.79331	0.23351	4.92299	2.31538	2.93112	0.807583
22-16	247072	718273	35.4986	32.5584	SE Lower Galilee	Pliocene	Cover Basalt	44.9643	13.8588	13.0135	0.182285	10.2365	9.96662	2.44405	1.22304	2.34119	0.539727	25.6455	202.567	53.5586	211.31	49.3122	18.8277	16.4275	1020	18.2486	135.385	27.1302	212.732	22.886	47.1734	5.71054	25.0133	5.20068	1.86627	4.92094	0.651297	3.84449	0.682265	1.754	0.197807	1.45671	0.191114	3.66242	1.34482	2.02936	0.611001
23-16	246548	718734	35.493	32.5626	SE Lower Galilee	Pliocene	Cover Basalt	47.9511	16.009	13.3536	0.180864	5.16624	9.58881	3.07266	0.803278	2.37245	0.495102	25.6421	258.758	45.8984	67.8333	44.2653	24.4775	10.3056	572.623	21.2189	198.328	41.3429	237.153	24.6359	55.4626	6.60534	28.8579	6.58962	2.17717	5.88207	0.919037	5.00166	0.862376	2.29984	0.3069	1.58114	0.210778	4.51852	2.11375	2.258	0.635592
24-16	247043	719237	35.4983	32.5671	SE Lower Galilee	Pliocene	Cover Basalt	48.9912	18.2498	11.546	0.184639	3.33365	8.16774	3.58727	1.72972	2.54741	1.01044	18.0668	133.543	22.5587	1.47215	6.51276	25.2927	17.9173	1720	30.4789	329.462	70.7515	455.236	47.6135	94.8373	11.5459	49.2846	9.95046	3.06915	8.78514	1.09928	6.71615	1.17223	3.11685	0.368761	2.29373	0.358992	6.8134	3.38734	4.6025	0.623071
25-16	248009	719732	35.5086	32.5715	SE Lower Galilee	Pliocene	Cover Basalt	47.4216	15.6547	12.5203	0.175703	4.97118	11.3975	3.17982	0.876495	2.33463	0.52206	25.2393	243.865	47.4552	58.5714	33.7446	23.8904	10.6837	562.514	21.6479	179.663	38.3755	860.408	21.5147	48.2603	6.12795	26.7459	6.18697	1.97892	5.73169	0.784668	4.44152	0.835333	2.21625	0.250949	1.70521	0.261405	4.39856	1.93427	2.10685	0.63617
26-16	248813	718539	35.5171	32.5608	SE Lower Galilee	Pliocene	Cover Basalt	47.9605	15.6508	12.7622	0.162913	4.61756	11.9354	3.19004	0.875657	2.43147	0.526412	25.7394	258.765	44.8873	47.1225	39.2385	23.5711	10.7019	583.798	22.638	188.768	37.2476	246.389	22.8928	51.2754	6.53799	28.6975	6.52529	2.04574	5.94066	0.816137	4.76357	0.874429	2.26131	0.259243	1.93527	0.216507	4.55556	1.88125	2.17133	0.546832
27-16	249092	718639	35.5201	32.5617	SE Lower Galilee	Pliocene	Cover Basalt	47.3888	15.316	13.0678	0.17433	7.53027	9.98091	3.33532	0.740403	2.24125	0.488927	25.8061	199.897	49.5202	87.0821	40.6436	22.612	7.46459	550.635	21.787	154.303	28.5447	201.757	19.9838	45.7922	5.70111	24.1053	5.79572	1.96588	6.03828	0.634899	4.98212	0.865954	2.27429	0.223077	1.443	0.218564	3.42499	1.48189	1.36783	0.304711
28-16	249397	718819	35.5233	32.5633	SE Lower Galilee	Pliocene	Cover Basalt	46.8754	16.2347	12.4672	0.172303	5.06529	10.9367	3.27073	1.08017	2.57144	0.539075	24.0463	241.498	39.7017	35.3915	38.6283	23.8885	12.5036	635.119	24.3983	204.439	37.3287	268.495	25.7889	55.7598	6.93347	30.2634	6.72625	2.28037	6.52649	0.866885	5.19327	0.965948	2.46199	0.284499	1.91096	0.26483	4.5494	2.01227	2.09849	0.317726
29-16	250065	718743	35.5304	32.5626	SE Lower Galilee	Pliocene	Cover Basalt	47.5978	16.0425	12.5056	0.17124	5.81516	10.5778	3.32767	0.8552	2.3523	0.558784	22.7249	232.52	41.0852	53.0739	48.4718	24.7583	11.3157	652.594	20.3677	174.66	33.2278	279.681	24.0607	53.106	6.31816	27.459	5.94381	2.04924	5.2692	0.784501	4.31495	0.782181	1.99931	0.263301	1.62878	0.208776	3.96954	1.57604	1.91676	0.461791
30-16	250249	718573	35.5324	32.561	SE Lower Galilee	Pliocene	Cover Basalt	46.7872	15.1393	12.8817	0.171275	7.17753	10.4999	3.40647	0.757217	2.20154	0.495797	24.6201	200.085	43.4541	75.7539	43.1528	22.7276	8.17179	566.863	19.5054	171.801	26.8837	203.053	19.0068	41.5559	5.24239	22.6702	5.12154	1.9298	4.88928	0.661479	4.00751	0.800146	1.99114	0.266378	1.57604	0.199731	4.0604	1.68071	1.33302	0.333105
31-16	250344	718800	35.5334	32.5631	SE Lower Galilee	Pliocene	Cover Basalt	47.0107	15.5918	12.8321	0.178014	6.50906	11.2068	3.22637	0.791506	2.3192	0.467663	26.6333	225.718	42.6172	67.1948	46.6258	20.7661	7.33383	571.879	20.0707	155.178	29.1045	367.928	19.6367	42.4014	5.35375	24.5884	5.76404	1.9584	5.22849	0.687487	4.28526	0.747232	2.14274	0.235415	1.58307	0.212826	3.51058	1.45956	1.52755	0.363171
33-16	250232	719118	35.5322	32.5659	SE Lower Galilee	Pliocene	Cover Basalt	45.7891	13.5893	12.7819	0.170466	9.29807	11.6999	2.84077	0.75536	1.94965	0.463424	22.7937	201.65	58.9492	300.443	58.5109	20.4245	8.80598	544.572	17.6957	146.286	32.0927	189.072	20.7989	46.1773	5.70313	23.7978	5.30755	1.77061	4.90263	0.676386	3.96593	0.653818	1.81885	0.219751	1.31507	0.170405	3.35598	1.61085	1.87657	0.493688
34-16	250206	719583	35.532	32.5701	SE Lower Galilee	Pliocene	Cover Basalt	47.2821	15.3774	13.0095	0.172139	6.31208	10.1051	3.43677	0.800645	2.33188	0.502405	25.8957	209.528	43.3425	66.6524	33.1024	22.3253	7.79035	511.73	21.4484	175.173	29.1633	192.846	19.3121	41.6518	5.33235	24.5559	5.62692	1.84318	5.52562	0.735656	4.58063	0.800919	2.23677	0.243851	1.65143	0.229734	4.12105	1.47049	1.48508	0.364371
36-16	243671	728653	35.4626	32.6521	Nahal Tavor	Miocene	Lower Basalt	48.9208	16.8046	12.7072	0.121683	3.20876	9.86146	3.46235	1.33443	2.64738	0.696356	23.9755	264.542	36.3514	68.8727	25.3288	25.3744	20.342	765.803	22.8702	188.614	42.8224	336.604	32.6774	68.6331	8.06699	33.2412	6.6161	2.40752	6.09585	0.887221	4.83539	0.832767	2.51446	0.260454	1.74118	0.245408	4.13675	2.11365	2.90318	0.973414
37-16	244332	728309	35.4696	32.649	Nahal Tavor	Miocene	Lower Basalt	44.9674	14.572	13.0131	0.149695	6.78273	10.0729	3.79193	1.13665	3.48531	1.50521	20.7596	209.964	43.0566	124.256	33.0553	23.6797	10.7524	1400	23.909	266.612	82.1308	646.349	58.817	120.496	13.75	55.1216	10.7363	3.50453	8.56078	1.02932	5.59622	0.878009	2.22827	0.235233	1.57423	0.209326	5.88712	4.13267	4.7939	1.32674
38-16	244333	728307	35.4697	32.649	Nahal Tavor	Miocene	Lower Basalt	47.4221	14.9342	13.0669	0.170306	7.75804	9.22693	3.14965	0.99852	2.33664	0.634592	22.8572	207.042	50.4935	144.534	35.2778	22.0194	15.7249	712.114	21.3327	156.166	38.853	287.06	30.2153	65.4376	7.74655	31.7598	6.85208	2.18518	5.71233	0.848425	4.65768	0.809316	2.1178	0.268986	1.63462	0.217908	3.39919	1.88819	2.27142	0.663818
39-16	244405	727456	35.4704	32.6413	Nahal Tavor	Miocene	Lower Basalt	44.3523	14.4197	12.319	0.162177	8.87435	12.1222	4.16256	1.13524	2.73647	1.33094	20.6139	181.065	44.7974	129.82	44.5943	21.9243	6.0885	1290	24.8367	288.149	79.6701	684.75	68.8781	131.167	14.2578	55.2349	9.98768	3.38403	8.18142	1.02498	5.70245	0.918997	2.3593	0.296142	1.86633	0.219536	5.88364	3.76856	6.16372	1.72427
40-16	244306	727824	35.4694	32.6446	Nahal Tavor	Miocene	Lower Basalt	46.9755	14.4266	12.985	0.186006	8.66544	9.07384	3.04079	0.990682	2.27857	0.611595	22.7263	198.375	51.2685	167.305	37.1227	21.2844	13.7795	674.506	21.2624	159.417	38.2945	273.522	28.9317	61.3144	7.27659	30.4158	6.59011	2.02412	5.88645	0.791727	4.55497	0.809794	2.21795	0.280843	1.56383	0.217431	3.81419	1.89879	2.45647	0.633964
41-16	244164	727951	35.4678	32.6457	Nahal Tavor	Miocene	Lower Basalt	46.9427	14.8479	12.8593	0.171349	8.00806	9.09361	3.14577	0.980723	2.34849	0.654151	22.6999	204.178	48.6355	141.022	40.4116	22.0032	14.4587	719.426	20.5131	156.396	39.2283	294.375	29.5428	63.5584	7.34898	30.6775	6.49513	2.09182	5.91953	0.784036	4.43354	0.801674	2.11356	0.248979	1.65812	0.225173	3.59295	1.94721	2.3594	0.676298
43-16	244326	728247	35.4696	32.6484	Nahal Tavor	Miocene	Lower Basalt	47.0413	14.6101	13.1011	0.165989	7.36589	9.08714	3.56725	1.08647	2.34598	0.666974	21.4729	233.224	47.1814	143.345	35.9961	22.889	18.1347	803.389	20.6459	172.794	50.0872	343.196	29.984	62.6798	7.42857	30.039	6.19651	1.98842	5.49571	0.770926	4.37445	0.756446	1.82398	0.238081	1.54658	0.216747	4.0019	2.2446	2.47967	0.691701
44-16	244249	728405	35.4688	32.6498	Nahal Tavor	Miocene	Lower Basalt	47.495	15.0257	13.1008	0.163672	7.19052	9.18973	3.58572	1.07742	2.35969	0.677783	22.6168	207.201	48.8525	145.597	37.9472	21.9482	14.9507	748.434	20.8074	162.003	41.0031	327.36	29.7007	62.274	7.46841	30.8339	6.22488	2.16159	5.53944	0.792079	4.48689	0.786552	2.02221	0.231565	1.81597	0.246358	3.67228	2.00604	2.34437	0.653409
45-16	244264	728521	35.4689	32.6509	Nahal Tavor	Miocene	Lower Basalt	47.3385	14.7359	13.1186	0.169286	8.34437	9.12026	3.26782	1.01269	2.31962	0.645905	23.942	165.236	45.3148	133.093	37.8567	20.7925	15.7951	718.645	19.6109	153.302	36.2233	302.595	27.9955	56.3648	6.83912	29.1407	6.38064	2.07439	4.94573	0.726786	4.25615	0.720736	2.12924	0.237811	1.64505	0.197372	3.76104	1.70219	2.40277	0.618672
47-16	246556	725102	35.4933	32.62	SE Lower Galilee/Nahal Tavor	Pliocence	Cover Basalt	47.6987	15.392	12.5414	0.170652	6.43024	10.8167	2.86978	0.716939	2.06398	0.481662	26.0125	205.011	46.6034	98.5681	47.4312	21.2623	7.02011	574.108	19.7738	157.235	30.3606	405.942	21.0353	43.804	5.44268	24.5967	5.34201	1.78324	4.5543	0.708035	4.36504	0.729246	1.88678	0.216703	1.40851	0.210954	3.70707	1.5064	1.76822	0.494283
48-16	245192	726352	35.4788	32.6313	Nahal Tavor	Miocene	Lower Basalt	46.5877	14.6957	12.9347	0.150309	8.0984	9.28564	2.72486	0.973961	2.27495	0.571783	25.2867	198.331	48.2973	126.138	42.3097	20.0419	13.0444	633.71	20.4672	151.454	37.0803	291.885	25.7157	51.7724	6.20578	27.2643	5.86214	1.92204	5.2665	0.727185	4.4498	0.739389	2.0575	0.244141	1.56636	0.211178	3.41328	1.77583	2.2403	0.553916
49-16	244983	726507	35.4765	32.6327	Nahal Tavor	Miocene	Lower Basalt	42.1142	14.026	14.632	0.144255	5.72558	12.6581	3.06672	1.7238	3.59808	1.40519	23.3139	218.618	43.1214	107.922	44.296	20.1927	18.2316	1180	25.9208	240.849	78.5245	467.427	52.5145	107.225	12.7585	55.2876	10.8153	3.55639	8.94426	1.05311	6.24376	0.993993	2.45003	0.269516	1.77736	0.188705	5.26253	3.68867	3.28868	0.911379
50-16	244515	726845	35.4716	32.6358	Nahal Tavor	Miocene	Lower Basalt	48.8885	16.0438	12.9427	0.107848	4.83788	9.63099	3.31275	1.10289	2.42453	0.527029	24.181	221.693	45.9044	83.2975	33.4382	22.1274	13.5022	612.241	21.2167	157.149	30.9281	249.481	25.211	53.1084	6.33288	26.9733	5.85487	2.03074	5.27115	0.74394	4.36018	0.785205	2.18358	0.270159	1.71103	0.219831	3.66365	1.52127	2.2982	0.605047
51-16	244840	727538	35.475	32.642	Nahal Tavor	Miocene	Lower Basalt	48.5722	16.0917	12.8658	0.104815	4.88154	9.8852	3.36121	1.07156	2.47384	0.582081	25.6763	237.918	38.3845	85.1868	32.4884	23.2979	16.2186	644.133	21.8881	174.837	38.8595	283.084	28.0521	59.7399	7.13714	29.8831	6.25887	2.16052	5.68338	0.784113	4.62097	0.853985	2.29075	0.279135	1.67696	0.22783	4.25608	1.91074	2.58953	0.770694
52-16	243136	727241	35.4569	32.6394	Nahal Tavor	Miocene	Lower Basalt	46.2304	14.8393	14.5033	0.14238	6.35895	9.92869	3.10982	1.15133	2.8476	0.728288	26.4607	218.772	45.9502	149.061	55.1662	21.5771	14.8346	792.022	20.814	174.358	46.8557	292.434	29.2609	60.0783	7.19068	31.9172	6.40468	2.3653	6.08128	0.750786	4.71268	0.794412	2.02874	0.244334	1.55989	0.198094	3.87941	2.3706	2.4464	0.709591
53-16	243085	727226	35.4563	32.6392	Nahal Tavor	Miocene	Lower Basalt	44.9392	14.2304	13.8389	0.1947	8.63881	9.96926	3.10912	1.16516	2.6822	0.737224	24.6245	203.053	52.0075	172.77	52.1212	20.9084	16.341	821.372	21.417	176.676	47.3898	304.216	31.5102	62.1528	7.51475	33.1238	6.59372	2.45795	6.34065	0.792311	4.86705	0.75669	2.09673	0.232157	1.4444	0.214995	4.03769	2.47223	2.73804	0.686662
54-16	243086	727221	35.4563	32.6392	Nahal Tavor	Miocene	Lower Basalt	46.2184	15.9477	12.3034	0.169806	5.0138	10.4154	3.73874	1.40969	2.77718	1.03491	20.3791	208.922	37.3975	40.3892	44.5897	22.9007	14.8742	1440	24.4342	226.258	55.0504	697.085	50.1704	99.8025	12.0459	51.3481	9.79756	3.20476	7.83782	0.97599	5.6178	0.930641	2.51084	0.293413	1.81734	0.23694	4.93258	2.53799	3.67465	0.86316
55-16	275601	777578	35.8059	33.0921	Golan	Pleistocene	Golan basalt, Muweisse flows	43.3534	13.3539	12.7098	0.167287	9.12265	10.6362	3.62622	1.6909	3.02018	1.41342	18.8632	209.542	54.7368	234.226	49.551	21.0474	14.8014	1650	22.7465	248.406	83.6152	794.681	71.3074	146.735	16.6291	65.9217	11.7046	3.72893	8.84596	1.06993	5.45846	0.810399	2.04743	0.260454	1.4006	0.196417	5.32045	3.61178	4.7659	1.20953
56-16	275626	777586	35.8062	33.0921	Golan	Pleistocene	Golan basalt, Muweisse flows	43.5743	13.314	12.7785	0.169153	9.15626	10.6736	3.94756	1.71655	3.02773	1.42128	19.6202	207.264	53.1359	193.099	49.181	22.1096	16.3886	1670	23.8531	259.944	82.496	755.614	73.083	146.878	16.8107	66.8921	11.6066	3.84548	9.23142	1.05884	5.55973	0.893077	2.16496	0.261398	1.47776	0.202454	5.54539	3.73989	4.98554	1.19628
57-16	275655	777609	35.8065	33.0923	Golan	Pleistocene	Golan basalt, Muweisse flows	43.465	13.2284	12.6868	0.168864	9.25855	10.4766	3.99878	1.70663	2.99259	1.40887	20.7201	191.986	50.7381	186.965	44.4217	20.73	16.4308	1630	22.9541	263.69	83.546	707.112	69.6294	134.42	15.5374	65.3751	11.7197	3.69754	9.08261	1.04728	5.65304	0.869931	1.97118	0.238735	1.37737	0.17316	5.47151	3.69002	4.78156	1.11302
58-16	275669	777623	35.8066	33.0925	Golan	Pleistocene	Golan basalt, Muweisse flows	43.7406	13.4354	12.6699	0.168118	9.17443	10.6274	3.98179	1.73722	3.00711	1.40699	19.8047	204.467	50.9524	184.515	49.2628	21.803	16.5736	1680.14	23.4495	257.432	81.4362	739.068	73.0448	147.353	16.6432	66.7109	11.9725	3.87164	9.11726	1.13702	5.75511	0.905643	2.24771	0.244909	1.4544	0.209726	5.44577	3.74092	4.91268	1.27156
59-16	275676	777637	35.8067	33.0926	Golan	Pleistocene	Golan basalt, Muweisse flows	43.2777	13.1552	12.7235	0.16727	9.66157	10.571	3.70397	1.66669	2.96578	1.40627	20.2879	185.615	50.1373	192.216	44.0566	19.9346	14.3014	1620	23.1495	262.741	81.1543	693.802	70.3368	134.542	15.7352	65.8621	11.7156	3.76442	9.36346	1.06641	5.75618	0.861552	2.05343	0.227605	1.4887	0.170355	5.35357	3.65503	4.82227	1.1806
60-16	248991	724233	35.5192	32.6121	SE Lower Galilee/Nahal Tavor	Pliocence	Cover Basalt	47.3029	15.2509	12.6998	0.168859	7.18006	10.7888	2.88274	0.826097	2.23461	0.561179	23.8355	204.262	43.8123	113.317	58.3029	22.3306	9.9639	622.587	21.5326	164.801	31.2561	392.503	25.4291	53.6117	6.53269	26.9124	6.19806	2.03139	5.69972	0.781845	4.44414	0.78435	2.19157	0.2829	1.65238	0.214002	3.77624	1.58996	2.16471	0.628489
61-16	249147	724198	35.5208	32.6118	SE Lower Galilee/Nahal Tavor	Pliocence	Cover Basalt	47.9126	15.8159	13.0381	0.163641	5.78867	10.205	3.01681	0.753952	2.35422	0.548146	25.3926	242.854	40.1868	75.7509	31.5132	22.0517	6.40704	572.925	21.2531	162.564	31.6024	263.33	24.1127	52.1354	6.35142	27.7449	6.32053	2.17525	5.40892	0.777582	4.67555	0.799196	2.08036	0.273341	1.65765	0.222193	3.80841	1.54294	1.97146	0.448398
63-16	247773	724341	35.5062	32.6131	SE Lower Galilee/Nahal Tavor	Pliocence	Cover Basalt	47.7978	15.234	12.485	0.170364	6.9063	10.8196	3.00406	0.807466	2.1603	0.518149	26.1229	201.572	42.6917	96.0272	49.613	20.1267	7.7642	590.913	21.7835	170.16	34.2951	254.732	23.9408	49.3936	6.16293	27.6307	6.13026	2.00122	5.89498	0.7712	4.55106	0.789776	2.22384	0.25851	1.81969	0.219592	3.96361	1.67477	2.10093	0.39022
64-16	247408	724825	35.5023	32.6175	Nahal Tavor	Miocene	Lower Basalt	44.1185	14.6327	13.3079	0.143448	6.15085	10.651	4.67128	0.974422	3.63538	1.55949	20.9925	212.006	45.5089	90.5769	37.1085	23.1357	5.95662	1479.8	28.2741	289.85	94.37	638.478	64.1997	130.755	15.0495	61.6465	11.5807	3.71103	9.44217	1.1862	6.483	1.0415	2.78757	0.333857	1.9739	0.276189	6.34612	4.7888	4.56814	1.21766
65-16	246710	724859	35.4949	32.6178	SE Lower Galilee/Nahal Tavor	Pliocence	Cover Basalt	48.0058	15.4327	12.7862	0.15881	7.08715	10.205	2.93296	0.724696	2.13087	0.508594	26.0748	206.678	42.9551	113.423	47.2857	21.1235	6.92184	562.534	19.8689	155.289	30.7268	275.351	21.33	45.4443	5.61627	25.4958	5.57579	1.96549	5.61767	0.712571	4.32954	0.72855	2.02374	0.251844	1.57592	0.201428	3.60496	1.38409	1.78708	0.510002
66-16	246917	724609	35.4971	32.6155	SE Lower Galilee/Nahal Tavor	Pliocence	Cover Basalt	48.5253	16.4892	12.4102	0.16727	5.30729	10.409	3.01589	0.91696	2.35387	0.539092	24.0309	232.942	39.2666	42.2776	38.5666	23.4292	10.3978	812.418	20.1616	174.165	34.0912	231.37	23.4312	49.362	6.16392	27.8692	5.96223	2.02898	5.67822	0.749658	4.44455	0.773459	2.03603	0.227879	1.53953	0.177197	4.06367	1.64999	1.92655	0.273559
67-16	247031	724118	35.4983	32.6111	SE Lower Galilee/Nahal Tavor	Pliocence	Cover Basalt	47.9866	16.3633	12.3624	0.166665	5.20378	10.7509	3.58029	0.889552	2.32729	0.553209	24.9257	218.898	41.1811	43.649	41.0315	23.9204	9.6934	632.736	22.3461	180.194	35.2137	278.179	25.7441	55.1964	6.78686	28.99	6.31917	2.09356	6.02309	0.856035	4.70219	0.912977	2.29559	0.289173	1.8719	0.244118	4.00986	1.82004	2.11796	0.328202
68-16	247405	723844	35.5023	32.6086	SE Lower Galilee/Nahal Tavor	Pliocence	Cover Basalt	47.906	16.2264	12.5753	0.168091	4.84102	11.313	3.25995	0.912786	2.3492	0.506311	26.5626	223.403	44.266	53.1831	36.7966	24.1435	10.4722	586.841	22.9534	188.849	37.4417	238.259	24.428	54.0402	6.81364	29.6691	6.43566	2.2453	6.15827	0.856083	4.65643	0.88002	2.30806	0.312208	1.70216	0.28059	4.27119	1.91196	2.35465	0.522296
70-16	248184	723786	35.5106	32.6081	SE Lower Galilee/Nahal Tavor	Pliocence	Cover Basalt	47.8732	15.6368	12.7628	0.147878	6.22596	10.28	2.92536	0.794717	2.21917	0.530147	26.7574	208.692	38.0293	95.2859	59.4917	21.4896	8.52325	587.93	21.9991	171.874	32.4115	263.473	24.1002	49.3313	6.18086	28.1853	6.22437	2.1391	5.89103	0.772201	4.86785	0.770941	2.31895	0.27333	1.72669	0.264729	3.75813	1.60822	2.07717	0.531682
71-16	248522	723695	35.5142	32.6073	SE Lower Galilee/Nahal Tavor	Pliocence	Cover Basalt	48.0178	15.5002	12.43	0.162864	6.94385	10.5761	2.94965	0.708761	2.09009	0.503673	28.6288	223.22	43.3943	88.6023	52.6158	21.3377	6.61711	569.786	22.0481	169.584	29.432	210.644	23.7665	50.0836	6.28095	26.6031	6.0068	1.96855	5.67753	0.816207	4.70163	0.877523	2.26025	0.289983	1.77996	0.24808	3.87251	1.51936	2.1049	0.403329
72-16	244569	724476	35.4721	32.6144	SE Lower Galilee/Nahal Tavor	Pliocence	Cover Basalt	47.0964	15.3727	13.3059	0.134795	5.44182	10.7039	3.16461	1.08244	2.43856	0.617809	26.2981	224.114	43.2097	102.323	38.8927	21.4996	14.972	695.478	21.9539	167.959	43.7622	815.102	28.0201	55.7057	6.7452	29.4739	6.35782	2.14968	5.86824	0.757534	4.77163	0.83105	2.36694	0.268075	2.06149	0.239489	3.88863	2.06704	2.42906	0.634648
73-16	244531	724752	35.4717	32.6169	Nahal Tavor	Miocene	Lower Basalt	45.7793	14.2676	13.5129	0.174549	9.7687	8.9575	2.80389	0.962543	2.37609	0.544836	25.1912	207.614	55.7467	215.267	59.0236	20.2384	13.4527	645.29	19.7168	139.431	29.9739	260.072	23.3792	48.5051	5.76903	24.0214	5.0029	1.86816	5.4354	0.755672	4.17639	0.794916	1.92246	0.248551	1.60632	0.226466	3.20058	1.55327	2.05793	0.584185
74-16	245540	725013	35.4824	32.6192	SE Lower Galilee/Nahal Tavor	Pliocence	Cover Basalt	47.8904	15.6298	12.8881	0.177211	6.11278	10.3085	2.96426	0.765231	2.23427	0.509483	27.6967	226.414	50.3712	96.1575	36.4744	21.387	6.26947	555.889	21.8987	164.736	30.6846	249.22	23.7752	51.8428	6.37206	26.7216	6.1315	2.02017	5.6727	0.806703	4.73884	0.853583	2.21457	0.269636	1.71613	0.218105	3.80335	1.51345	2.05436	0.377173
75-16	246055	724819	35.4879	32.6175	SE Lower Galilee/Nahal Tavor	Pliocence	Cover Basalt	46.8039	15.0584	12.1704	0.165488	6.42881	11.6175	3.4813	0.741669	2.03126	0.480319	26.5488	198.943	45.2341	93.7824	47.1325	20.6263	7.92703	546.956	21.4536	159.466	27.9596	189.467	22.8071	47.6735	5.91108	25.4515	5.75993	1.89135	5.25038	0.768324	4.52697	0.817183	2.19655	0.275351	1.6729	0.272175	3.80279	1.39034	1.86248	0.355082
76-16	246320	724883	35.4907	32.618	SE Lower Galilee/Nahal Tavor	Pliocence	Cover Basalt	47.1912	15.0642	12.4011	0.172884	6.66968	11.4397	2.92993	0.702657	2.05742	0.481244	24.205	213.547	46.4771	101.787	52.4097	22.0496	7.06894	558.081	19.72	147.416	28.4631	239.032	21.8404	48.0699	5.84933	24.8029	5.5851	1.94207	5.28685	0.730809	4.19338	0.772466	2.00046	0.237003	1.57661	0.208165	3.47496	1.41762	1.74423	0.412945
77-16	244669	724169	35.4731	32.6116	SE Lower Galilee/Nahal Tavor	Pliocence	Cover Basalt	47.8859	15.9956	13.087	0.181791	5.56888	10.1369	2.99855	0.779683	2.28956	0.529215	27.7956	214.97	47.3329	99.5021	64.3798	23.9994	7.77277	585.745	25.8564	190.168	38.0339	217.26	28.0461	57.4953	7.14949	30.8415	6.57604	2.21002	6.56427	0.917545	5.31789	0.979668	2.53438	0.294747	1.83549	0.259987	4.38916	1.65008	2.33507	0.583492
78-16	244770	724141	35.4742	32.6114	SE Lower Galilee/Nahal Tavor	Pliocence	Cover Basalt	48.4369	15.3525	12.6683	0.169017	6.15562	9.90799	3.22332	0.953095	2.37624	0.576058	25.8328	211.634	40.4521	49.0903	36.78	21.9732	11.7086	750.948	23.647	199.55	37.7971	200.829	24.2838	52.2532	6.74132	30.265	6.69532	2.12062	6.36076	0.82785	5.14479	0.906834	2.34944	0.35153	2.05979	0.290364	4.27108	1.92277	2.378	0.576099
79-16	244782	724183	35.4743	32.6118	SE Lower Galilee/Nahal Tavor	Pliocence	Cover Basalt	48.1192	15.9736	12.2629	0.16532	5.32653	10.0896	3.20459	0.948574	2.33666	0.507049	24.8956	220.894	39.9937	46.2984	32.6068	23.4131	11.4761	594.255	20.7898	188.646	36.8354	240.796	21.7087	46.2253	5.8824	27.4426	5.96166	2.08366	5.25754	0.724743	4.83208	0.781526	2.08735	0.265513	1.48698	0.210894	4.32132	1.8375	2.15991	0.355442
80-16	244821	724167	35.4747	32.6116	SE Lower Galilee/Nahal Tavor	Pliocence	Cover Basalt	48.4147	15.594	12.6651	0.173537	6.39549	10.26	2.82733	0.915381	2.12303	0.507417	27.4345	197.246	44.1065	89.0256	50.4258	21.2552	8.03311	832.866	23.2127	176.546	35.8523	220.269	23.4974	47.4982	6.13524	27.6703	6.44218	2.05543	6.17642	0.807203	5.12837	0.851136	2.47287	0.269552	1.79046	0.247634	4.07464	1.82695	1.89536	0.314906
81-16	244844	724134	35.475	32.6113	SE Lower Galilee/Nahal Tavor	Pliocence	Cover Basalt	48.1557	15.8619	12.8771	0.175515	6.0008	10.0719	2.89297	0.884636	2.18385	0.53058	27.505	240.511	49.2434	117.853	45.9781	22.4763	7.05222	575.004	23.125	170.87	32.8001	263.361	24.6228	51.8154	6.46648	27.6308	5.78021	1.97864	5.96268	0.842118	4.79996	0.879156	2.25621	0.29674	1.82963	0.258394	4.08095	1.60968	2.01333	0.485249
82-16	244124	725643	35.4674	32.6249	Nahal Tavor	Miocene	Lower Basalt	48.0946	15.3886	12.0954	0.154068	7.15809	9.12854	3.12191	1.05212	2.32825	0.55647	26.9325	227.392	45.0886	80.6253	29.3405	22.1802	14.1197	592.153	24.0946	191.306	35.7571	256.033	29.3957	59.4887	7.25245	29.9819	6.42236	2.09394	6.26336	0.878915	4.94642	0.937832	2.4611	0.256854	1.80286	0.295019	4.44584	1.93298	2.84242	0.685988
83-16	243914	725628	35.4651	32.6248	Nahal Tavor	Miocene	Lower Basalt	48.0203	15.6676	12.5902	0.153465	5.16394	10.0291	3.60287	1.19825	2.49609	0.695165	24.9299	213.567	39.4339	78.1311	30.2716	21.4517	15.8811	761.672	23.8612	195.31	46.1838	363.603	33.4316	65.862	8.00495	34.683	7.29365	2.336	6.59619	0.899309	5.30688	0.896424	2.45928	0.271759	1.6426	0.27678	4.72533	2.34166	3.00777	0.500012
85-16	246188	726729	35.4894	32.6347	Nahal Tavor	Miocene	Lower Basalt	47.668	16.6022	12.8971	0.133277	5.66836	9.84915	3.22735	1.10415	2.63478	0.683812	25.0922	215.248	41.2359	40.7492	30.5817	22.453	15.2661	779.809	23.5678	177.515	43.8097	306.634	33.4415	64.0454	7.51872	32.3802	6.37797	2.27558	6.40235	0.771813	5.1607	0.861133	2.44869	0.281545	1.87085	0.267691	3.92072	1.9825	3.1962	0.831665
86-16	246209	726342	35.4896	32.6312	Nahal Tavor	Miocene	Lower Basalt	47.0817	14.9717	12.7776	0.165036	7.54911	9.46879	2.99595	1.00236	2.3267	0.573068	27.1129	201.353	44.8575	102.909	29.324	19.9767	12.1416	617.7	21.9026	162.102	37.6715	269.769	26.5734	51.6015	6.39673	28.6483	5.8746	2.08772	6.00914	0.800213	4.77796	0.824328	2.21352	0.265058	1.7815	0.200237	3.66093	1.93224	2.31486	0.441755
87-16	246415	726961	35.4918	32.6368	Nahal Tavor	Miocene	Lower Basalt	47.4264	16.8787	13.3495	0.112654	3.86096	9.94019	3.07853	1.0907	2.46917	0.689239	27.6513	224.842	37.9579	48.6628	13.4541	19.9914	12.6725	764.547	23.8277	181.471	40.4438	507.803	35.0755	66.7107	7.86682	33.994	7.12879	2.27486	6.01723	0.84413	5.18148	0.927114	2.44672	0.274755	1.88225	0.255764	4.07909	1.87967	3.65048	0.766961
88-16	247047	727434	35.4986	32.641	SE Lower Galilee/Nahal Tavor	Pliocence	Cover Basalt	47.2026	15.4828	12.8622	0.184006	6.01962	11.1698	2.85917	0.691539	2.13427	0.46507	28.4332	238.377	49.6924	101.512	55.9619	21.9049	6.62778	561.672	21.5913	162.371	28.3829	194.792	21.7012	45.1026	5.68627	24.3786	5.74552	1.92816	5.70583	0.763626	4.47227	0.841219	2.14244	0.266394	1.63637	0.220615	3.73023	1.43847	1.88711	0.539101
90-16	244604	773485	35.4738	33.0563	Upper Galilee	Pliocene-Middle Pleistocene	Dalton	44.3313	14.4454	13.3324	0.182649	6.63794	9.89939	4.81447	1.31386	3.12522	1.59036	19.2036	201.273	47.7166	152.552	39.2998	24.2136	12.8713	1600	25.2686	295.408	87.609	725.734	63.5317	135.525	15.7314	64.6998	12.1002	3.78847	9.45063	1.12625	6.10829	0.970537	2.32032	0.259658	1.57759	0.185692	6.179	4.21878	4.61679	1.45027
91-16	244540	773821	35.4731	33.0593	Upper Galilee	Pliocene-Middle Pleistocene	Dalton	44.1525	14.2727	13.7382	0.190612	6.61597	9.43481	4.59689	1.15779	3.45119	1.68727	18.5088	193.367	48.4273	138.864	34.81	24.5558	11.6096	1610	23.8886	303.857	92.2058	729.719	60.3904	131.86	15.6419	63.9563	11.5448	3.89899	8.86298	1.1459	5.96597	0.900159	2.25347	0.25283	1.39916	0.196854	6.44092	4.4608	4.10406	1.25612
92-16	245775	772845	35.4863	33.0505	Upper Galilee	Pliocene-Middle Pleistocene	Dalton	43.9273	14.0501	13.2834	0.176776	7.40236	10.3237	4.36384	1.07884	3.25268	1.68291	19.6621	166.511	43.2803	139.446	29.9004	22.2157	20.323	1580	25.8286	323.944	89.1811	727.886	61.7173	122.324	15.0707	64.7778	12.2958	3.85135	9.65129	1.1521	6.23296	0.987611	2.3801	0.271054	1.79601	0.182679	6.67944	4.41955	4.51175	1.31044
93-16	243594	776390	35.463	33.0825	Upper Galilee	Pliocene-Middle Pleistocene	Dalton	44.2573	13.979	12.8627	0.170267	7.43431	9.56919	4.60425	1.70468	3.30358	1.57975	19.2452	176.378	44.2893	154.529	38.5059	22.1028	14.6321	1630	23.877	319.13	86.6428	725.501	66.3764	128.701	15.3689	65.9954	12.0515	3.80126	9.7983	1.06913	5.99047	0.909688	2.14951	0.230382	1.59826	0.163802	6.72994	4.20137	5.32475	1.40806
94-16	252660	764398	35.5597	32.9742	Korazim	Pliocene	Cover Basalt	48.4281	16.0254	12.1218	0.170983	5.70943	10.2	3.52565	0.859914	2.05179	0.443955	26.6348	205.271	39.6266	54.4897	40.4998	20.9189	12.0841	540.147	23.0531	160.263	34.3564	207.768	22.1656	44.382	5.6658	25.4884	5.54431	1.8989	5.35774	0.749742	5.03853	0.899904	2.33733	0.25477	1.92014	0.236893	3.40891	1.70351	1.90317	0.499681
95-16	252732	764358	35.5605	32.9738	Korazim	Pliocene	Cover Basalt	47.0945	16.5223	12.7964	0.17907	5.0394	9.8275	3.08693	0.861776	2.17021	1.56788	23.4644	158.087	30.2872	38.6635	29.3681	25.5402	17.1407	605.032	31.0515	208.705	36.8035	426.45	30.879	61.1455	7.71971	34.2833	7.14206	2.43208	7.28319	0.965461	6.10956	1.11444	3.11758	0.278419	2.46169	0.317185	5.03551	2.02238	2.60196	0.939478
96-16	252805	762913	35.5612	32.9608	Korazim	Pliocene	Cover Basalt	47.1167	14.5985	11.5385	0.164264	7.37285	9.61044	4.38204	1.40125	2.29068	1.11078	23.0903	196.825	42.1162	136.478	40.4178	21.157	12.6678	1090	22.9495	226.382	61.905	524.142	46.628	93.0538	11.144	46.7816	8.83961	3.00107	7.28508	0.889371	5.30005	0.848692	2.20528	0.241657	1.64155	0.211566	4.9381	2.67285	3.32681	0.818479
97a-16	254706	759406	35.5814	32.9291	Korazim	Pliocene	Cover Basalt	48.4458	15.4126	12.2972	0.166667	6.94578	10.2088	3.1747	0.889558	2.02811	0.437751	25.4714	202.598	46.972	119.454	52.1164	21.3506	12.3656	509.986	21.2062	163.21	26.822	241.732	20.4929	40.981	5.07768	22.9453	5.02812	1.76334	4.77941	0.627828	4.25688	0.700409	2.21007	0.268143	1.64836	0.197279	3.80671	1.35774	1.93898	0.54854
97b-16					Korazim	Pliocene	Cover Basalt	46.432	13.5313	12.7537	0.179615	10.228	9.72029	2.85578	0.974336	2.07109	0.541856	24.1189	210.809	61.3309	300.945	58.4475	19.6386	14.4836	612.856	19.7909	158.519	37.4955	364.716	27.2162	55.3628	6.66018	27.5518	6.18199	1.935	5.44555	0.741172	4.19514	0.723159	1.88208	0.213552	1.37508	0.195522	3.79516	1.88678	2.51023	0.756532
98-16	254297	759202	35.577	32.9273	Korazim	Pliocene	Cover Basalt	46.9343	14.8653	12.4177	0.170462	7.49132	11.059	3.30697	0.83326	1.94528	0.516401	27.2842	215.277	49.9633	157.673	52.3763	19.614	10.7736	551.021	19.7703	159.468	34.4193	262.518	22.2146	45.9201	5.58947	24.6985	5.61466	1.83723	4.96456	0.64584	4.26295	0.714213	1.88806	0.228994	1.52849	0.209498	3.49519	1.69067	2.11535	0.501966
101-16	252549	759545	35.5583	32.9304	Korazim	Pliocene	Cover Basalt	47.168	14.7987	12.3588	0.167472	7.75286	10.3923	3.04057	0.956698	2.13502	0.564592	28.1171	233.212	51.6298	181.757	47.6245	19.7794	9.70013	577.069	23.2343	153.012	31.3716	266.63	28.2167	58.03	7.04009	30.1222	6.25892	2.11737	5.96702	0.827557	4.89242	0.888006	2.32948	0.27556	1.72308	0.251085	3.63507	1.5855	2.48547	0.703699
102-16	252771	759035	35.5607	32.9258	Korazim	Pliocene	Cover Basalt	47.2154	14.2505	13.1504	0.174656	9.6091	10.0979	3.25824	0.834133	2.01858	0.523968	25.5183	200.098	54.3009	220.412	57.9431	20.3284	14.1594	540.262	19.4964	161.591	35.0856	233.794	22.3927	44.7924	5.52706	24.7771	5.49228	1.90161	5.36042	0.675013	4.33996	0.714864	1.93218	0.241714	1.53076	0.238667	3.59365	1.72317	2.0163	0.502216
103-16	253054	758606	35.5637	32.9219	Korazim	Pliocene	Cover Basalt	46.5314	13.9639	12.7206	0.169004	8.53369	10.6794	2.91934	1.00396	2.1548	0.667968	25.8055	215.267	53.7357	235.72	56.3713	20.1274	14.6106	722.806	21.4914	168.517	42.2379	391.635	32.4005	65.7364	7.82666	31.9749	6.48762	2.23291	5.74178	0.801155	4.51813	0.7935	2.12201	0.228303	1.68461	0.223086	3.77634	2.12923	3.06302	0.863617
104-16	254018	758177	35.574	32.918	Korazim	Pliocene	Cover Basalt	47.5315	14.5645	12.8603	0.176472	7.99065	10.4431	3.00002	0.78051	1.84438	0.314624	26.1174	205.55	57.8291	203.996	41.9387	19.8422	9.97638	413.874	19.8058	143.31	20.4846	284.582	17.0118	32.9956	4.21411	18.5802	4.4208	1.49902	4.43565	0.623171	3.95612	0.788495	1.93892	0.229531	1.64033	0.25414	3.1602	1.12737	1.55976	0.459364
105-16	254102	758196	35.5749	32.9182	Korazim	Pliocene	Cover Basalt	46.6069	13.655	13.0953	0.181865	8.5527	10.7432	2.97248	1.01743	2.08538	0.56075	22.9114	204.2	64.4839	265.457	51.7863	19.8777	15.9592	627.646	19.3774	157.416	38.0774	415.156	26.9564	52.5512	6.23082	26.3493	5.76994	1.82628	4.94556	0.703062	3.8394	0.689122	1.84915	0.222502	1.54449	0.212722	3.57217	1.88055	2.41751	0.666192
107-16	257511	762914	35.6115	32.9606	Korazim	Pliocene	Cover Basalt	46.9785	15.1562	11.2343	0.151382	8.31197	10.1486	2.97651	1.13386	2.26371	0.727836	24.1495	190.409	49.7182	176.504	47.707	21.0102	13.0841	1049.93	20.0772	187.554	45.7242	426.939	35.7589	71.8776	8.46606	36.5876	7.12453	2.37914	6.06596	0.759905	4.48842	0.724403	1.87764	0.22263	1.54138	0.191507	4.01238	2.16605	2.93106	0.646152
108-16	257512	762915	35.6115	32.9606	Korazim	Pliocene	Cover Basalt	46.4853	15.1023	10.8453	0.152909	6.82381	12.3285	3.62904	1.25487	2.45062	0.802262	22.2353	196.309	41.8311	123.481	53.31	22.487	16.0514	1160	21.3279	200.412	49.3972	408.433	39.4772	79.7717	9.45743	40.1147	8.08905	2.5699	6.57235	0.827253	4.95581	0.780733	2.09504	0.229958	1.79094	0.185994	4.35699	2.26503	3.28798	0.838565
109-16	257472	762954	35.6111	32.961	Korazim	Pliocene	Cover Basalt	46.9919	15.6178	12.9126	0.199294	6.88323	9.92929	2.55744	1.36572	2.60094	0.853828	25.0779	214.842	52.628	159.934	55.3325	23.559	22.2628	1040	23.8755	219.142	54.0195	491.476	44.3151	91.1845	10.7494	43.229	8.54388	2.71328	7.18741	0.940165	5.13215	0.905338	2.32185	0.267309	1.74748	0.251544	5.01183	2.61044	3.59582	1.03634
110-16	257471	762966	35.6111	32.9611	Korazim	Pliocene	Cover Basalt	46.7718	16.0931	12.891	0.159905	5.30805	10.0097	2.78175	1.20784	2.85617	0.838748	22.0899	295.536	42.2702	86.4943	54.8707	25.5927	16.5037	1210	24.523	210.79	54.4077	526.977	44.7808	94.226	10.9752	44.7538	8.80094	2.89261	7.02975	0.942389	5.28573	0.907756	2.44236	0.273147	1.92768	0.243245	4.84671	2.58235	3.3529	0.955366
111-16	257476	762985	35.6112	32.9613	Korazim	Pliocene	Cover Basalt	47.6561	15.958	12.2425	0.167374	5.31865	10.23	3.47149	1.31076	2.6689	0.886274	23.977	212.189	41.4888	74.9677	45.9652	21.4467	14.3199	1120	23.4285	224.784	52.7633	486.456	41.2474	82.2936	9.92219	42.9621	8.56161	2.73277	6.92969	0.882534	5.44129	0.925306	2.29923	0.289565	1.76381	0.268317	5.0446	2.47911	3.30759	0.842976
112-16	267168	765471	35.715	32.9833	Golan	Upper Pliocene-Middle Pleistocene	Yehudiya Dalwe	46.8767	14.9678	13.6931	0.167543	8.25905	9.4803	2.5737	0.871021	2.37285	0.645948	25.4841	207.376	54.7374	224.826	30.945	20.3454	6.94353	827.104	22.7991	162.393	34.3487	350.764	32.5042	63.9505	7.87326	33.4424	7.06787	2.44097	6.39954	0.84795	4.80894	0.865868	2.27865	0.261406	1.7433	0.223762	3.64929	1.73756	2.45527	0.520158
113-16	266940	765369	35.7125	32.9824	Golan	Upper Pliocene-Middle Pleistocene	Yehudiya Dalwe	46.3222	14.1742	13.2623	0.168909	7.94474	10.1878	3.41638	1.23464	2.6965	0.981278	23.0982	194.06	51.3427	185.404	51.3499	20.8252	12.4586	1350	22.3027	206.05	46.3776	493.123	46.7042	95.5074	11.2479	46.4919	8.99568	2.94478	7.36766	0.876219	5.03058	0.859724	2.06566	0.265608	1.51781	0.209927	4.65942	2.32379	2.90972	0.817055
114a-16	266592	765190	35.7088	32.9808	Golan	Upper Pliocene-Middle Pleistocene	Yehudiya Dalwe	46.2182	15.2086	13.0035	0.167084	7.08256	8.33018	3.92297	1.65783	2.80641	1.16759	21.0637	164.928	45.1638	117.12	39.8456	22.4768	17.7765	1190	22.0024	261.73	60.5176	518.497	49.7301	100.766	11.9901	49.4785	9.58734	3.08945	7.33398	1.00932	5.0502	0.846636	1.96724	0.251099	1.58076	0.193763	5.47353	3.15319	3.56673	1.01003
114b-16					Golan	Upper Pliocene-Middle Pleistocene	Yehudiya Dalwe	45.8252	14.0181	12.5225	0.172057	10.1005	10.47	2.33957	1.1708	2.38538	0.621034	23.3448	199.68	51.7344	215.769	52.1092	19.8911	15.5371	768.279	22.5499	196.091	44.7216	343.416	32.4475	65.0989	7.9994	35.0065	7.23242	2.33522	6.51443	0.854532	4.8594	0.865604	2.24682	0.241251	1.62848	0.199572	4.40468	2.22406	2.98201	0.568501
115-16	266357	764890	35.7062	32.9781	Golan	Upper Pliocene-Middle Pleistocene	Yehudiya Dalwe	46.2578	15.1086	12.8466	0.163638	6.94365	8.34855	4.19872	1.67629	2.78884	1.15844	20.8018	166.285	44.5037	124.998	42.7517	22.2791	19.6465	1280	22.0127	261.077	61.5925	532.488	49.3112	100.272	11.8864	48.2136	9.21035	2.98039	7.47514	1.00261	5.1357	0.85573	2.13707	0.238536	1.52611	0.177235	5.77837	3.19329	3.62035	1.0043
116-16	265923	764561	35.7016	32.9751	Golan	Upper Pliocene-Middle Pleistocene	Yehudiya Dalwe	44.7416	14.3835	12.2006	0.16505	7.36786	9.97545	4.80456	1.13925	2.74848	1.52168	19.2629	184.022	42.8719	135.917	30.8391	22.7985	14.2875	1590	23.8168	297.649	83.6465	681.327	70.5564	133.381	15.1215	61.8699	11.0807	3.61909	8.94168	1.00334	5.39729	0.833419	2.2535	0.229892	1.46582	0.179156	5.98053	3.94922	6.1893	1.64975
117-16	265690	763622	35.699	32.9667	Golan	Upper Pliocene-Middle Pleistocene	Yehudiya Dalwe	47.0113	14.5761	13.1238	0.174157	7.87308	10.1701	3.57622	0.832749	2.13392	0.585527	23.069	173.494	50.3657	168.543	57.009	20.8938	11.2784	796.368	21.0623	142.667	26.7661	424.785	29.3358	54.8396	6.93436	30.0026	6.37332	2.19179	5.64346	0.758148	4.45765	0.758902	2.1493	0.194215	1.43054	0.174403	3.29011	1.20661	2.07534	0.598555
118-16	265923	764560	35.7016	32.9751	Golan	Upper Pliocene-Middle Pleistocene	Yehudiya Dalwe	46.0005	14.2029	13.2091	0.172792	7.77662	9.72527	3.4818	1.23052	2.69575	0.987808	20.9065	193.227	50.0576	171.812	53.3817	22.7588	15.0843	1340.41	20.5784	192.384	43.6524	592.599	43.6311	90.1344	10.5879	43.2513	8.1777	2.82406	6.41552	0.869049	4.66358	0.761509	2.06935	0.229961	1.52645	0.173598	4.35966	2.09732	2.66869	0.79147
119-16	263023	766957	35.6707	32.9969	Golan	Upper Pliocene-Middle Pleistocene	Yehudiya Dalwe	45.6853	14.4818	12.7079	0.161634	8.15802	11.0604	3.41139	0.955751	2.11229	0.6114	22.5818	205.476	53.8194	183.976	58.9536	21.0027	11.095	842.717	18.6335	135.2	28.0907	284.248	28.3863	58.1256	6.88869	28.8545	6.03701	2.01371	5.04603	0.689449	4.14704	0.733843	1.73293	0.23584	1.45101	0.169026	3.29344	1.31508	2.31853	0.687813
120-16	262101	765535	35.6607	32.9841	Golan	Upper Pliocene-Middle Pleistocene	Yehudiya Dalwe	45.7519	13.8898	12.163	0.170233	8.97444	11.74	2.78795	1.15188	2.26298	0.630983	23.1293	201.741	51.566	210.716	53.4615	20.2037	14.0632	759.809	22.2794	175.782	37.9515	330.705	35.1214	71.0666	8.46404	34.3459	7.18646	2.2601	6.22702	0.856191	4.74506	0.877651	2.17711	0.286265	1.56375	0.243526	4.0665	1.85388	3.33252	0.841107
121-16	262885	764782	35.6691	32.9773	Golan	Upper Pliocene-Middle Pleistocene	Yehudiya Dalwe	47.7638	14.9172	13.6955	0.176832	8.04888	8.82554	3.10863	0.748523	2.13806	0.435048	22.5637	185.829	56.6405	231.548	53.8256	21.4949	11.9581	625.505	19.2733	150.841	24.1987	303.179	21.298	41.1978	5.21617	23.145	5.32561	1.8165	5.12402	0.621437	4.14543	0.70558	2.04616	0.222974	1.59427	0.210997	3.67742	1.21851	1.69857	0.432307
122-16	263180	764218	35.6722	32.9722	Golan	Upper Pliocene-Middle Pleistocene	Yehudiya Dalwe	45.7781	14.5679	12.0852	0.166782	7.81977	10.9707	3.63624	1.31628	2.38288	0.681109	21.5948	204.102	45.9125	140.095	59.6164	22.3713	19.269	830.925	23.6198	181.871	42.3881	397.464	37.1446	76.8959	8.95745	37.3429	7.49601	2.49932	6.83557	0.908358	4.98414	0.863729	2.1791	0.249543	1.78828	0.230793	4.0744	1.95608	3.49545	0.86146
123-16	266891	761372	35.7118	32.9464	Golan	Upper Pliocene-Middle Pleistocene	Yehudiya Dalwe	47.3902	15.4441	13.5807	0.181197	7.33648	9.25919	3.01392	0.903974	2.15826	0.604998	24.6237	199.084	56.6131	218.622	27.7074	20.6673	7.33862	697.165	21.1742	149.717	29.3608	404.634	29.8729	56.9611	7.06455	29.3481	5.8314	2.07322	5.82172	0.789493	4.47985	0.835409	2.02705	0.277954	1.37249	0.23447	3.36385	1.49436	2.24157	0.551784
124-16	266892	761376	35.7118	32.9464	Golan	Upper Pliocene-Middle Pleistocene	Yehudiya Dalwe	47.4522	14.5455	12.9338	0.153831	8.46269	9.33339	2.81621	1.16127	2.55982	0.614317	24.2073	194.491	50.6407	207.343	47.5073	20.5395	13.6111	698.564	21.8606	169.281	33.7415	315.829	28.4359	58.5179	7.05054	29.8128	6.79822	2.28988	6.10526	0.841366	4.52781	0.833751	2.21885	0.261799	1.61799	0.240114	3.99786	1.81712	2.69041	0.742875
167-17	266155	761676	35.7039	32.9491	Golan	Upper Pliocene-Middle Pleistocene	Yehudiya Dalwe	46.768	14.902	13.278	0.179	7.72	9.88	3.241	0.93	2.287	0.64	24.0858	204.748	51.6251	165.043	51.5475	21.578	10.5909	799.934	18.9884	146.699	32.1617	370.303	28.8302	58.3813	7.12008	29.3202	6.61039	1.995	4.83478	0.767525	4.04499	0.760989	1.67163	0.247747	1.60515	0.222736	3.29047	1.4854	2.22267	0.567936
168-17	265963	761553	35.7019	32.948	Golan	Upper Pliocene-Middle Pleistocene	Yehudiya Dalwe	46.654	14.85	13.86	0.183	7.543	10.142	2.91	0.762	2.201	0.636	22.2904	193.21	53.8098	173.388	63.408	22.0364	9.93457	771.406	21.3375	133.387	28.7982	456.363	31.2464	62.6711	7.67404	31.1931	6.20021	2.07205	6.02247	0.761404	3.99776	0.760684	2.07704	0.236803	1.58112	0.242704	2.97087	1.34898	1.99306	0.601377
169-17	265924	761400	35.7014	32.9466	Golan	Upper Pliocene-Middle Pleistocene	Yehudiya Dalwe	46.136	14.291	13.674	0.18	8.765	9.773	3.45	0.815	2.129	0.602	20.3124	166.523	50.842	173.606	54.9951	21.6455	11.8932	759.58	18.7982	126.416	24.3713	309.385	26.5236	56.6313	6.68371	27.9326	5.41609	2.00969	5.07697	0.653787	3.9383	0.740254	1.93084	0.165855	1.43455	0.132167	2.85738	1.09124	1.94881	0.567608
171-17	265139	765742	35.6933	32.9858	Golan	Upper Pliocene-Middle Pleistocene	Yehudiya Dalwe	46.537	14.595	12.472	0.161	7.847	9.309	3.629	0.987	2.235	0.55	20.9077	204.66	50.9415	171.302	52.5497	22.2492	14.3433	758.21	17.4229	143.916	33.5786	296.535	26.076	55.868	6.57865	27.347	5.74799	2.08875	4.68596	0.598206	3.66819	0.621831	1.59466	0.221234	1.41685	0.179973	2.9815	1.45769	1.89598	0.565256
174-17	264772	761412	35.6891	32.9468	Golan	Upper Pliocene-Middle Pleistocene	Yehudiya Dalwe	45.587	15.048	14.315	0.195	7.76	10.249	2.77	1.053	2.569	0.662	22.5812	214.326	54.8948	203.56	57.7755	22.5347	14.6078	806.275	21.6108	151.335	36.4095	529.282	30.7275	60.5348	7.13877	29.4396	6.08332	2.0648	5.76476	0.7756	4.36332	0.753975	1.76125	0.239508	1.51278	0.126576	3.54042	1.72531	2.47908	0.599942
175-17	264738	761626	35.6888	32.9487	Golan	Upper Pliocene-Middle Pleistocene	Yehudiya Dalwe	46.436	15.272	14.672	0.19	7.105	9.504	2.597	1.002	2.593	0.656	23.5796	191.452	53.3904	213.935	53.9101	19.531	10.9625	798.062	17.9645	138.22	32.1034	287.225	28.0778	60.1083	7.23458	29.0061	6.58345	2.12842	4.93522	0.668121	3.60816	0.64982	1.75097	0.210562	1.23679	0.22114	3.18244	1.6213	2.09395	0.503408
176-17	264574	761723	35.687	32.9496	Golan	Upper Pliocene-Middle Pleistocene	Yehudiya Dalwe	45.596	14.991	13.904	0.179	8.665	9.572	2.353	0.969	2.396	0.723	26.4395	221.514	56.7052	262.45	48.2984	20.1031	9.82433	781.231	19.7553	148.3	33.668	386.812	31.5868	66.7402	8.25334	34.6031	7.02782	2.42456	6.04075	0.776691	4.01976	0.720377	1.93387	0.224856	1.24343	0.125069	3.59196	1.72494	2.34265	0.449102
177-17	264542	761495	35.6867	32.9476	Golan	Upper Pliocene-Middle Pleistocene	Yehudiya Dalwe	48.235	14.868	12.516	0.162	7.662	9.515	2.982	1.112	2.285	0.515	23.1646	186.277	48.4964	144.718	52.4579	22.1966	15.7789	872.3	20.5192	170.731	31.4506	284.775	25.89	54.2222	6.43398	27.1149	6.04069	1.98079	5.29353	0.748137	4.20836	0.734004	2.21835	0.25338	1.46823	0.230191	3.87532	1.58778	2.25083	0.598711
178-17	264331	761387	35.6844	32.9466	Golan	Upper Pliocene-Middle Pleistocene	Yehudiya Dalwe	47.731	14.917	12.988	0.165	8.571	9.231	2.65	1.094	2.217	0.514	23.6846	199.7	53.4533	175.93	49.5115	21.4671	12.2027	956.397	20.5766	170.049	31.5346	239.046	24.8298	51.7091	6.36405	26.2322	5.56138	1.80684	5.42123	0.770786	4.22215	0.873797	2.11109	0.279055	1.9361	0.228819	3.98476	1.70634	2.10656	0.684394
179-17	264340	761211	35.6845	32.945	Golan	Upper Pliocene-Middle Pleistocene	Yehudiya Dalwe	46.177	14.481	13.043	0.171	9.205	9.676	3.365	0.984	2.231	0.659	23.9614	216.869	57.6969	231.686	51.1982	20.7482	10.8325	813.944	18.9387	143.945	34.1307	293.097	30.03	64.2187	7.62967	32.4366	6.42664	2.24647	5.37984	0.738541	4.13624	0.761765	1.8159	0.195834	1.4578	0.184521	3.30076	1.58917	2.13763	0.579663
180-17	265199	762538	35.6937	32.9569	Golan	Upper Pliocene-Middle Pleistocene	Yehudiya Dalwe	45.876	14.064	12.287	0.171	9.256	11.096	2.937	1.275	2.343	0.635	22.7926	190.283	50.0904	180.501	54.8478	22.308	20.6934	808.632	20.3724	178.252	45.3264	486.118	32.7343	69.0047	8.23307	33.2847	6.94199	2.07729	6.18533	0.773261	4.1876	0.723414	2.0396	0.233521	1.55254	0.23886	3.91668	2.25799	3.13137	0.780388
181-17	264912	763105	35.6907	32.9621	Golan	Upper Pliocene-Middle Pleistocene	Yehudiya Dalwe	46.204	15.146	12.906	0.166	6.933	8.454	4.227	1.695	2.767	1.171	21.1876	171.313	45.0593	117.003	45.0649	23.6092	20.9515	1270	20.5947	247.393	61.1009	528.07	48.5441	100.912	11.9292	47.6646	8.79619	3.09146	7.85013	0.912804	4.92462	0.813918	2.03529	0.211341	1.50178	0.216172	5.03162	3.13365	3.55617	0.874453
182-17	264797	762581	35.6894	32.9573	Golan	Upper Pliocene-Middle Pleistocene	Yehudiya Dalwe	46.858	14.895	14.107	0.181	7.92	10.068	2.955	0.72	2.042	0.571	23.9993	198.28	60.6774	217.532	55.3428	20.2182	7.94845	736.332	19.405	132.299	27.8269	373.642	27.6976	57.7966	6.93166	29.1111	5.7626	1.98183	5.45658	0.869133	4.09442	0.745961	1.98827	0.220965	1.54738	0.18971	3.0697	1.26819	2.0286	0.412038
183-17	264799	762581	35.6895	32.9573	Golan	Upper Pliocene-Middle Pleistocene	Yehudiya Dalwe	47.604	15.729	13.31	0.168	6.723	9.264	2.977	0.968	2.445	0.557	24.1417	212.719	51.6487	187.886	61.309	23.4132	9.25255	784.306	23.5757	163.471	35.6845	433.708	32.5545	59.0691	7.99144	31.8959	7.68206	2.27274	6.25245	0.831436	4.8504	0.828823	2.29481	0.238046	1.52949	0.245163	3.80577	1.81012	2.20377	0.477985
184-17	263860	764544	35.6795	32.9751	Golan	Upper Pliocene-Middle Pleistocene	Yehudiya Dalwe	46.412	14.518	13.333	0.175	8.4	9.499	3.596	1.002	2.289	0.688	23.1368	200.597	46.5004	148.705	56.7211	22.0905	13.4642	837.739	22.8306	189.603	41.5856	422.641	34.7507	67.6308	7.7481	33.4023	6.74488	2.30633	6.11414	0.804527	4.83052	0.792175	2.36149	0.220236	1.67383	0.202931	4.36931	2.05851	2.99225	0.84753
185-17	263536	764359	35.676	32.9734	Golan	Upper Pliocene-Middle Pleistocene	Yehudiya Dalwe	46.727	14.671	13.902	0.18	7.826	9.992	3.213	0.775	2.158	0.603	23.4722	215.82	58.2633	200.313	59.93	21.0385	9.58115	749.293	18.8979	135.533	28.7552	312.967	26.5851	56.2929	6.70932	28.5121	5.52487	2.17693	5.03147	0.695474	3.963	0.747452	1.73925	0.220936	1.34938	0.226873	3.09614	1.61569	1.9205	0.508074
186-17	262986	762105	35.6701	32.9531	Golan	Upper Pliocene-Middle Pleistocene	Yehudiya Dalwe	47.075	14.745	12.947	0.179	8.103	9.361	3.434	0.959	2.259	0.525	22.8927	193.386	53.0618	193.405	56.4284	21.258	12.3717	764.168	18.2482	143.585	28.9395	492.95	26.1996	51.4069	6.23489	26.068	5.16845	1.9264	5.23697	0.659391	3.68618	0.632758	1.72447	0.21621	1.30564	0.179293	3.18982	1.48617	2.02045	0.405596
187-17	262894	762239	35.6691	32.9543	Golan	Upper Pliocene-Middle Pleistocene	Yehudiya Dalwe	47.249	15.584	13.361	0.177	6.983	9.467	3.035	0.929	2.365	0.554	24.3399	211.841	53.4149	189.792	57.3555	22.2937	11.4101	763.74	19.2862	153.821	32.3763	312.959	27.1164	56.091	6.73433	29.2869	5.90172	2.11597	5.43031	0.720282	4.11337	0.691225	1.81905	0.220134	1.44643	0.212467	3.59383	1.55033	2.15182	0.453343
188-17	263384	761224	35.6743	32.9452	Golan	Upper Pliocene-Middle Pleistocene	Yehudiya Dalwe	47.69	15.152	12.829	0.167	7.719	9.643	3.368	0.943	2.268	0.547	20.9109	179.273	48.7314	167.852	53.2044	21.9781	12.5838	781.865	17.4401	146.501	29.9818	316.487	25.1512	54.8056	6.54476	26.2713	5.39934	1.68998	4.90253	0.605772	3.58025	0.658506	1.6814	0.130401	1.24641	0.134208	3.04572	1.61326	2.09749	0.365537
189-17	263033	761673	35.6705	32.9492	Golan	Upper Pliocene-Middle Pleistocene	Yehudiya Dalwe	46.555	15.628	13.365	0.198	6.947	9.38	2.796	0.939	2.317	0.577	22.2814	233.759	59.5792	216.871	63.0741	25.0104	13.4124	785.403	18.8486	143.152	33.6977	615.945	29.5349	64.2944	7.38762	30.0632	6.18314	2.02195	5.13189	0.717833	3.91304	0.721561	1.58244	0.240458	1.39528	0.142433	3.19075	1.55211	2.0702	0.778029
190-17	262926	761991	35.6694	32.9521	Golan	Upper Pliocene-Middle Pleistocene	Yehudiya Dalwe	47.124	14.9335	12.705	0.176	7.748	9.525	3.49	0.964	2.293	0.556	24.0331	197.827	52.9979	188.765	58.6912	21.5758	11.4362	759.975	19.8321	159.939	32.4682	333.539	28.3357	59.9461	7.0667	29.1245	6.64195	2.21842	5.43795	0.74087	4.39377	0.77798	1.8814	0.209575	1.34316	0.210673	3.55819	1.67363	2.2603	0.627674
191-17	263926	762160	35.6801	32.9536	Golan	Upper Pliocene-Middle Pleistocene	Yehudiya Dalwe	47.996	15.295	12.584	0.164	7.506	9.549	3.358	0.952	2.212	0.543	23.7889	201.193	52.8735	174.773	45.8073	20.0539	9.88458	713.948	18.6317	154.813	32.1434	307.582	25.2766	52.5385	6.24312	26.5054	5.72338	1.75591	5.19982	0.666418	3.89954	0.684537	1.88106	0.198546	1.46075	0.170738	3.39665	1.57772	2.13008	0.626055
192-17	263887	762300	35.6797	32.9548	Golan	Upper Pliocene-Middle Pleistocene	Yehudiya Dalwe	47.685	14.922	12.577	0.165	7.929	9.52	3.637	1.001	2.248	0.528	22.6023	201.744	49.6957	164.441	40.2525	20.5511	10.2321	697.29	18.866	155.867	30.3478	261.339	25.5273	53.6134	6.31636	26.6857	5.47828	1.89004	4.99589	0.683035	3.97158	0.681764	1.78826	0.160491	1.31246	0.167876	3.39512	1.38708	2.09822	0.523459
193-17	263805	762981	35.6788	32.961	Golan	Upper Pliocene-Middle Pleistocene	Yehudiya Dalwe	46.528	14.691	13.227	0.175	8.689	9.527	3.416	0.938	2.205	0.641	20.8192	151.195	43.9008	131.654	51.4291	22.5483	14.2257	885.931	17.7427	144.808	31.8751	429.377	29.3728	58.2456	6.70911	27.2178	5.51692	2.03486	4.80921	0.672457	3.42252	0.643211	1.66928	0.148432	1.17661	0.12572	3.07641	1.60038	2.48873	0.631902
194-17	263710	763141	35.6778	32.9624	Golan	Upper Pliocene-Middle Pleistocene	Yehudiya Dalwe	47.186	14.95	12.604	0.165	7.877	9.678	3.587	0.961	2.216	0.506	21.9784	190.959	51.458	174.573	58.2922	22.4977	13.136	726.179	17.726	142.33	28.3268	273.285	24.4156	52.623	6.14577	25.2255	5.46926	1.89204	4.79108	0.660576	3.69092	0.667655	1.60939	0.191751	1.29763	0.185363	3.29747	1.33527	1.97066	0.545506
195-17	263536	763478	35.676	32.9655	Golan	Upper Pliocene-Middle Pleistocene	Yehudiya Dalwe	47.385	14.835	12.835	0.164	8.383	9.31	3.333	0.97	2.261	0.547	22.9533	190.836	51.2774	184.542	52.3371	20.9995	12.8539	756.378	18.4668	148.795	30.1258	433.48	25.8686	52.3952	6.54978	26.8942	5.38783	1.99413	4.61642	0.694254	3.97592	0.719223	1.67374	0.208595	1.50041	0.155597	3.31094	1.46878	1.99087	0.639807
196-17	263446	763861	35.6751	32.9689	Golan	Upper Pliocene-Middle Pleistocene	Yehudiya Dalwe	47.778	15.449	12.717	0.17	7.762	9.542	2.885	0.911	2.156	0.526	23.2744	194.969	56.3486	195.556	52.6448	21.7035	8.41929	767.765	20.9583	151.592	30.4137	398.595	28.1983	56.0817	7.12441	28.9565	6.11114	2.07165	5.32199	0.794614	4.0339	0.8003	1.86603	0.200931	1.64559	0.206207	3.34262	1.51654	2.09973	0.463044
197-17	252649	764135	35.5596	32.9718	Korazim	Pliocene	Cover Basalt	48.583	15.608	12.373	0.189	6.435	10.084	3.146	0.874	2.045	0.488	24.6345	202.776	43.7169	75.3937	42.2231	21.6113	13.2379	554.878	20.1103	149.263	33.8896	285.364	22.0932	47.2649	5.62909	24.8599	5.09966	1.71435	4.4754	0.68506	4.30344	0.748263	1.88003	0.241104	1.32963	0.246257	3.40772	1.71819	1.9064	0.599062
198-17	253005	758030	35.5632	32.9167	Korazim	Pliocene	Cover Basalt	47.458	14.897	12.908	0.17	8.452	9.611	2.985	0.879	2.075	0.399	23.2642	205.913	51.9028	185.572	56.0445	22.7095	11.5127	496.488	18.2766	130.941	26.5232	230.534	18.6086	40.7146	4.75834	20.5544	4.49009	1.66968	3.86777	0.594464	3.64466	0.65206	1.89875	0.235536	1.55017	0.253342	2.74074	1.30383	1.7502	0.600527
199-17	252847	758451	35.5615	32.9205	Korazim	Pliocene	Cover Basalt	47.085	14.504	12.993	0.218	8.568	10.56	2.811	0.828	2.019	0.365	25.1478	216.009	55.951	209.518	59.3396	20.6598	9.23106	470.425	18.8724	137.168	21.5449	183.814	17.2226	36.3694	4.55902	18.1397	4.57053	1.62961	4.24733	0.571248	4.02079	0.653436	1.85191	0.244861	1.70334	0.232663	3.5024	1.30791	1.60529	0.383787
200-17	252493	758946	35.5577	32.925	Korazim	Pliocene	Cover Basalt	46.578	14.664	12.604	0.175	7.921	11.815	3.213	0.832	1.988	0.529	25.3891	222.14	53.8123	187.815	53.8459	20.4897	8.93405	450.173	18.3705	133.736	22.4318	191.187	16.593	35.2814	4.3999	17.9757	4.1079	1.55186	4.44158	0.588679	3.29504	0.729918	1.57105	0.241081	1.4238	0.239444	2.95414	1.20444	1.40293	0.41064
201-17	252390	759067	35.5566	32.9261	Korazim	Pliocene	Cover Basalt	47.042	15.342	13.245	0.182	7.441	10.445	2.409	0.956	2.352	0.586	27.2061	226.762	54.0718	205.624	68.192	23.0251	16.5911	577.718	23.3045	189.935	48.3588	325.181	27.441	57.7975	7.17391	29.9476	6.37774	2.23075	5.95665	0.835287	4.57517	0.877763	2.33141	0.273887	1.81669	0.227165	4.04148	2.58708	2.51587	0.632798
202-17	252421	758875	35.5569	32.9244	Korazim	Pliocene	Cover Basalt	46.137	13.99	13.367	0.188	7.936	11.687	3.109	0.929	2.345	0.583	22.285	189.908	50.0516	191.802	60.4461	22.7027	22.2747	625.049	20.2762	176.57	45.6137	533.225	26.0117	53.2452	6.62683	27.9787	5.89458	2.09263	5.68906	0.686961	3.88887	0.771255	1.83494	0.198028	1.54906	0.123984	3.72924	2.47274	2.27748	0.58331
203-17	252290	758268	35.5555	32.9189	Korazim	Pliocene	Cover Basalt	48.29	15.253	12.617	0.157	8.056	9.481	2.977	0.773	1.863	0.462	24.908	192.913	47.9171	163.043	64.8146	21.8435	11.4974	468.336	17.7012	129.557	23.0762	211.472	18.4072	38.3151	4.54667	19.3873	4.41083	1.69602	3.96366	0.624339	3.403	0.658418	1.65243	0.165329	1.29285	0.22648	2.88648	1.26585	1.94515	0.379107
204-17	252641	758139	35.5593	32.9177	Korazim	Pliocene	Cover Basalt	48.137	15.297	12.703	0.174	6.697	10.083	3.27	0.943	2.125	0.491	27.6687	238.157	50.4729	126.837	64.0898	24.0431	16.4437	518.923	20.0085	161.55	29.8491	284.635	21.7546	46.5616	5.2487	22.7925	5.33091	1.81293	5.02018	0.662537	4.2422	0.860327	2.07041	0.21562	1.70247	0.220626	3.81692	1.61904	2.19743	0.633346
205-17	253046	757815	35.5636	32.9148	Korazim	Pliocene	Cover Basalt	48.124	14.998	13.012	0.174	8.249	9.71	2.97	0.826	2.066	0.363	20.8033	191.09	51.1243	171.084	55.7902	22.2335	14.1187	1040	22.1942	184.771	44.2458	581.926	43.3066	86.5735	10.1029	41.4969	8.0882	2.63876	6.33674	0.811061	4.75065	0.887663	1.93255	0.124016	1.49277	0.207076	4.01263	1.9998	3.16689	0.846067
206-17	245626	735719	35.4836	32.7158	Eastern Lower Galilee	Pliocene	Cover Basalt	48.082	15.366	13.121	0.187	7.928	9.46	2.951	0.653	1.844	0.276	28.2604	224.256	57.2598	228.804	65.091	21.277	7.95388	368.28	19.6143	120.159	16.3304	180.257	13.2698	30.0045	3.76508	17.1466	4.15346	1.50379	4.8572	0.631881	3.79198	0.750576	1.9259	0.222031	1.63632	0.235825	2.72325	0.842996	1.27722	0.317432
207-17	245099	744543	35.4783	32.7953	Eastern Lower Galilee	Pliocene	Cover Basalt	42.323	13.116	13.278	0.197	9.748	12.299	3.735	0.82	2.691	1.485	23.2372	221.486	54.7732	204.71	57.3066	21.0289	5.70497	1340	26.108	229.881	70.9401	579.201	71.0143	138.108	16.138	64.8698	12.7218	3.63879	9.70377	1.19119	6.14795	0.96547	2.31665	0.264228	1.69987	0.156851	4.31821	3.14398	5.71904	1.56757
208-17	245500	744318	35.4825	32.7933	Eastern Lower Galilee	Pliocene	Cover Basalt	47.348	14.969	12.711	0.177	7.542	10.737	3.104	0.729	2.064	0.602	25.5362	225.536	49.6179	124.012	58.6718	21.7573	9.51685	643.093	19.4361	140.371	30.1283	413.61	24.9454	52.7988	6.36239	26.5077	5.24257	2.00637	4.71804	0.728094	3.96287	0.723813	1.79868	0.202817	1.44186	0.207411	3.27874	1.39413	2.33314	0.591383
209-17	245600	744295	35.4836	32.7931	Eastern Lower Galilee	Pliocene	Cover Basalt	45.345	12.25	12.341	0.166	14.351	9.26	2.65	0.886	1.669	0.636	21.6305	164.767	64.5794	469.479	51.3789	15.3817	10.8577	640.022	17.1783	120.197	28.4383	402.055	28.327	57.4284	6.65987	26.6794	5.21283	1.81607	4.51159	0.652766	3.35783	0.649448	1.6644	0.170167	1.21616	0.13557	2.38765	1.36535	2.57767	0.681734
210A-17	245856	744246	35.4863	32.7926	Eastern Lower Galilee	Pliocene	Cover Basalt	46.772	15.081	12.404	0.181	6.951	11.094	3.383	0.947	2.172	0.836	26.3098	225.166	45.7788	95.6948	55.876	21.6501	13.7764	709.4	23.394	158.589	33.7263	387.398	34.0793	70.4557	8.55425	36.0768	7.24451	2.58686	6.30962	0.886987	5.02088	0.793135	2.19688	0.266986	1.81161	0.266528	3.53613	1.67412	2.77743	0.860401
210B-17	245840	744242	35.4862	32.7926	Eastern Lower Galilee	Pliocene	Cover Basalt	46.8685	15.2795	12.522	0.1755	6.77	11.259	3.0035	0.8685	2.155	0.776	26.9194	250.564	48.6232	96.153	63.4781	23.0453	13.4516	714.407	22.7095	160.805	35.6539	329.737	31.6753	68.6268	8.261	33.6438	6.673	2.44712	6.44795	0.811653	4.85862	0.813106	2.3355	0.282077	1.54172	0.233327	3.74648	1.64402	2.62627	0.899447
210C-17	245831	744232	35.4861	32.7925	Eastern Lower Galilee	Pliocene	Cover Basalt	45.811	16.065	13.238	0.182	5.583	10.914	2.966	0.937	2.668	0.926	25.3935	246.209	41.4116	53.846	44.4383	25.5303	14.3229	895.799	25.3516	242.599	65.8906	515.07	39.8561	82.2883	10.4464	42.335	8.146	2.92307	7.32732	0.973043	5.34002	0.963133	2.31726	0.271088	1.94056	0.232587	5.421	3.24001	3.2825	0.809266
211-17	245831	744232	35.4861	32.7925	Eastern Lower Galilee	Pliocene	Cover Basalt	49.788	16.002	11.6	0.168	5.51	10.126	3.512	1.016	2.131	0.457	26.0834	234.158	41.2469	65.4385	47.0815	23.1926	16.34	551.912	23.6408	160.685	32.0695	209.842	23.2053	48.6349	6.16369	25.4229	5.57669	1.8317	5.4986	0.739155	4.90746	0.835095	2.22978	0.270957	1.86428	0.246919	3.78865	1.58801	2.14553	0.626726
212-17	270261	756779	35.7476	32.9048	Golan	Pliocene	Cover Basalt	48.664	15.419	12.45	0.161	6.747	9.519	3.115	1.058	2.251	0.593	24.4835	209.473	43.4169	127.512	43.8901	23.1817	14.3844	712.109	21.0211	165.92	39.0148	381.172	28.5926	58.5893	7.38074	30.5142	6.15236	2.07721	5.03509	0.758105	4.51	0.798447	2.03577	0.255763	1.67749	0.13089	3.70965	1.97921	2.5537	0.425131
213-17	270378	756674	35.7488	32.9038	Golan	Pliocene	Cover Basalt	49.943	15.511	12.396	0.167	6.13	9.65	3.343	0.909	2.008	0.368	25.6949	221.726	46.7084	113.19	41.4334	22.9316	14.224	468.395	20.2975	145.821	27.581	210.243	17.6919	38.064	5.00331	21.5986	4.7003	1.50934	4.46553	0.618291	4.03621	0.718782	1.87111	0.253565	1.55549	0.251918	3.62078	1.5048	1.75718	0.259284
214-17	270577	756738	35.7509	32.9044	Golan	Pliocene	Cover Basalt	49.721	15.281	12.537	0.176	6.194	9.497	3.295	0.892	1.969	0.348	27.4015	239.331	53.2404	135.565	50.7066	21.862	13.1725	467.895	23.4863	145.086	24.7302	249.743	19.9362	40.8555	5.30856	23.3892	5.36805	1.64623	5.44973	0.766632	4.17724	0.917868	2.13778	0.240532	1.83073	0.284428	3.61948	1.24327	1.97243	0.466838
215-17	270643	756654	35.7516	32.9036	Golan	Pliocene	Cover Basalt	49.332	15.02	12.191	0.181	6.765	9.635	3.194	0.975	2.101	0.495	23.8313	213.127	48.5229	159.585	49.5487	23.4431	22.0118	789.828	20.3767	226.398	49.4109	310.909	31.9701	65.4747	7.44546	31.3323	6.81294	2.26301	6.20729	0.821488	4.69529	0.786629	2.06183	0.205771	1.61928	0.167589	5.22322	2.79755	3.57133	0.945789
216-17	270893	756570	35.7543	32.9029	Golan	Pliocene	Cover Basalt	48.76	15.759	12.261	0.17	6.18	10.472	3.096	0.739	2.174	0.504	27.0201	224.446	45.4778	97.6825	53.9465	22.9165	7.51744	611.354	25.5749	154.169	32.9406	370.341	25.4636	52.0299	6.69593	28.1171	5.88628	2.05918	5.98574	0.820989	5.0661	0.967225	2.4319	0.275076	1.86231	0.242518	3.6632	1.91172	2.45187	0.542739
217-17	271295	756271	35.7586	32.9002	Golan	Pliocene	Cover Basalt	47.48	14.799	13.339	0.178	7.872	9.817	3.329	0.918	2.083	0.649	21.0852	182.483	52.1205	183.345	54.8482	21.4264	12.1777	849.027	20.2985	150.791	32.7028	394.345	34.7078	69.6407	8.02469	32.1987	6.59308	2.05039	5.55459	0.796316	4.39199	0.793703	1.85959	0.244095	1.58331	0.217626	3.57589	1.56317	2.71916	0.609335
218-17	271689	756145	35.7628	32.899	Golan	Pliocene	Cover Basalt	46.782	14.753	13.282	0.177	7.47	10.146	3.203	1.091	2.282	0.81	20.8033	191.09	51.1243	171.084	55.7902	22.2335	14.1187	1040	22.1942	184.771	44.2458	581.926	43.3066	86.5735	10.1029	41.4969	8.0882	2.63876	6.33674	0.811061	4.75065	0.887663	1.93255	0.168905	1.49277	0.207076	4.01263	1.9998	3.16689	0.846067
219-17	271929	756328	35.7654	32.9006	Golan	Pliocene	Cover Basalt	46.477	14.349	13.06	0.174	8.632	9.949	3.02	1.063	2.249	0.857	21.2635	187.938	51.1645	186.165	54.1328	21.3976	14.2725	996.388	22.4172	178.493	43.65	576.645	42.2651	84.5998	10.041	39.6568	7.12434	2.55639	6.23373	0.861895	4.30936	0.861376	2.02691	0.228155	1.6461	0.188583	3.83823	2.07565	3.06053	0.945044
220-17	271987	755967	35.766	32.8974	Golan	Pliocene	Cover Basalt	46.115	14.698	12.521	0.163	7.804	8.888	3.722	1.861	2.803	0.944	20.1881	192.384	48.2615	165.82	47.6626	23.5204	22.4117	1170	19.4189	215.731	53.0182	494.375	41.6409	85.879	10.0943	40.5015	7.80408	2.68138	6.315	0.788969	4.12693	0.736536	1.78811	0.206916	1.40777	0.108559	4.59929	2.72212	3.51945	1.04501
221-17	270446	757901	35.7496	32.9149	Golan	Pliocene	Cover Basalt	49.612	15.421	12.552	0.161	6.597	9.129	3.329	0.893	2.05	0.358	26.9796	230.247	47.6594	133.034	39.9477	23.1657	12.8567	461.836	21.1725	133.571	23.6555	204.298	18.9963	39.5289	4.98801	21.9881	4.83264	1.61675	5.08573	0.743969	4.19607	0.764399	2.01626	0.273961	1.47793	0.286975	3.44216	1.31932	1.75412	0.299326
223-17	273401	777595	35.7823	33.0923	Golan	Pleistocene	Golan Flows	44.097	14.304	12.533	0.172	8.52	10.598	2.928	1.628	2.862	1.696	22.2799	196.058	46.5972	160.793	40.6393	23.3025	15.5787	1640	23.5868	266.538	84.5817	931.37	86.6721	159.23	17.5588	67.7053	11.9939	3.70745	9.20355	1.01565	5.55917	0.897144	2.0618	0.228991	1.44179	0.169838	5.30411	3.72677	7.58909	1.81569
224-17	268457	765319	35.7287	32.9819	Golan	Upper Pliocene-Middle Pleistocene	Yehudiya Dalwe	46.053	14.109	13.347	0.17	8.079	9.698	3.457	1.254	2.737	1.007	22.5936	190.329	50.5912	191.65	52.0325	21.9546	13.5882	1560	20.5738	201.373	49.0585	514.102	46.4936	95.4726	10.9876	46.3571	8.8307	2.80964	6.58422	0.906674	4.6541	0.794044	1.9683	0.210567	1.36547	0.1575	4.51021	2.44907	2.84705	0.772324
225-17	269746	765734	35.7425	32.9855	Golan	Upper Pliocene-Middle Pleistocene	Yehudiya Dalwe	45.466	13.966	12.921	0.166	8.256	10.064	3.304	1.315	2.745	1.086	22.1461	200.953	52.1615	205.738	55.5633	21.5468	13.2632	1550	20.7881	209.866	51.3572	588.326	50.0853	107.176	12.2434	49.5527	9.21148	3.05288	6.90718	0.877777	4.67706	0.758276	1.78813	0.222789	1.30909	0.133759	4.37172	2.33305	2.76738	0.897987
226-17	270513	765170	35.7507	32.9804	Golan	Upper Pliocene-Middle Pleistocene	Yehudiya Dalwe	45.623	14.101	13.118	0.17	8.076	9.797	3.381	1.265	2.746	1.045	22.67	206.374	44.3232	109.853	56.5434	22.4623	13.0208	612.337	17.301	128.917	26.4422	248.713	24.0169	54.9255	6.14815	25.3161	5.37334	1.86641	4.3568	0.636357	3.44288	0.643294	1.65962	0.20461	1.38176	0.174792	2.68628	1.28045	2.08924	0.55554
227-17	270878	762251	35.7545	32.9541	Golan	Upper Pliocene-Middle Pleistocene	Yehudiya Dalwe	45.461	14.378	13.769	0.181	8.165	9.775	2.991	1.148	2.769	0.948	23.357	200.128	50.9557	182.71	61.2318	22.037	13.2121	1130	20.7558	181.833	46.6102	457.563	41.072	85.0237	9.84536	41.9308	7.876	2.66187	6.6608	0.835066	4.69647	0.801165	2.04693	0.236798	1.62711	0.196194	4.0779	2.2342	2.80595	0.747208
228-17	271433	759977	35.7603	32.9336	Golan	Pleistocene	Golan Flows	41.786	14.044	13.214	0.183	8.673	10.703	3.912	1.741	3.346	1.897	18.7904	208.514	44.7718	113.362	44.1354	23.8783	25.3922	1880	23.9057	284.939	124.527	954.888	92.4931	178.008	18.6893	74.5397	13.1788	4.21817	10.0079	1.02917	5.76325	0.914371	2.30163	0.212745	1.37869	0.166991	5.65597	5.24684	8.82019	2.28398
229-17	272411	757330	35.7706	32.9097	Golan	Pliocene	Cover Basalt	49.75	16.189	12.258	0.168	5.825	10.145	3.48	1.051	2.278	0.591	24.8373	227.604	41.232	54.8711	42.872	23.2406	15.2071	628.527	23.2894	182.335	40.3726	276.525	27.2783	58.2301	7.15641	30.066	6.26089	2.16683	5.16219	0.829692	4.78	0.877426	2.42967	0.244854	2.01754	0.242076	4.28986	2.03487	2.74834	0.7338
230-17	267643	754834	35.7195	32.8874	Golan	Pliocene	Cover Basalt	48.746	14.986	12.852	0.173	7.75	9.304	3.023	0.864	1.981	0.317	27.8363	214.785	54.6801	194.479	53.5985	20.9727	11.8676	449.212	19.5781	125.986	22.6269	220.916	16.788	35.4214	4.40222	19.0472	4.42329	1.50104	4.99328	0.667683	3.89414	0.661854	1.946	0.254154	1.55754	0.268525	2.9751	1.22964	1.80365	0.391666
231-17	262517	752679	35.6646	32.8682	Golan	Pliocene	Cover Basalt	47.458	15.152	12.13	0.164	6.817	11.39	3.174	0.893	2.006	0.501	22.67	206.374	44.3232	109.853	56.5434	22.4623	13.0208	612.337	17.301	128.917	26.4422	248.713	24.0169	54.9255	6.14815	25.3161	5.37334	1.86641	4.3568	0.636357	3.44288	0.643294	1.65962	0.20461	1.38176	0.215535	2.68628	1.28045	2.08924	0.55554
232-17	262306	752731	35.6623	32.8686	Golan	Pliocene	Cover Basalt	48.766	16.195	12.759	0.174	6.207	9.772	3.081	0.81	2.156	0.366	25.8517	234.597	50.0508	102.846	45.345	22.6997	8.64624	432.128	19.5423	132.364	21.5261	169.541	14.8327	33.858	4.13573	18.4431	4.46596	1.56795	4.5263	0.670919	4.09967	0.797164	2.12077	0.207975	1.56129	0.264801	2.84115	1.15542	1.33931	0.42494
233-17	262046	752725	35.6596	32.8686	Golan	Pliocene	Cover Basalt	47.781	15.22	12.214	0.169	6.795	11.38	3.173	0.897	2.025	0.509	25.1308	207.27	47.7615	120.39	57.7138	20.741	11.5315	597.463	20.6944	145.583	25.0563	238.229	25.3242	52.9106	6.32914	25.9181	5.47734	1.98915	5.25768	0.678308	4.33902	0.769163	1.85279	0.240689	1.46722	0.239816	3.13189	1.37606	2.21836	0.425198
234-17	261554	752557	35.6543	32.8671	Golan	Pliocene	Cover Basalt	48.008	15.168	12.471	0.171	7.388	10.139	3.384	0.904	2.043	0.507	25.5599	209.062	46.5774	120.921	56.7222	22.3624	13.1837	585.886	21.836	164.259	28.676	237.333	26.2362	54.4619	6.69045	28.0497	5.97394	1.90772	5.7622	0.828368	4.38875	0.816291	2.20371	0.275624	1.77921	0.25294	3.37926	1.47834	2.31232	0.531055
235-17	261542	752415	35.6542	32.8658	Golan	Pliocene	Cover Basalt	47.39	14.799	12.402	0.152	9.15	10.08	2.571	0.907	2.138	0.355	25.9471	218.075	55.9681	202.583	50.2121	20.7449	10.2878	503.619	19.3129	126.996	23.3276	200.121	16.291	36.4105	4.61018	20.1077	4.77505	1.79387	4.27506	0.683633	3.99671	0.758753	1.84384	0.203908	1.36309	0.242439	3.22348	1.23988	1.43124	0.373603
236-17	261586	752123	35.6546	32.8632	Golan	Pliocene	Cover Basalt	45.978	14.028	12.48	0.167	9.545	10.955	2.942	0.994	2.3	0.584	25.2622	215.913	53.8852	231.658	52.4183	20.3452	10.5624	667.69	20.6397	159.957	35.4706	269.433	27.2754	57.3761	6.82074	29.6374	6.12126	2.02837	5.34151	0.716534	4.09501	0.687787	1.98089	0.210702	1.43688	0.137887	3.79057	1.80951	2.41627	0.686846
237-17	261518	752083	35.6539	32.8628	Golan	Pliocene	Cover Basalt	46.196	14.181	12.561	0.167	9.693	10.176	3.191	1.026	2.324	0.624	25.6201	230.584	52.8114	216.446	50.7609	20.5864	10.9977	652.187	20.7364	157.708	37.6728	251.424	27.7994	60.5324	7.2513	29.9295	6.96359	2.12286	6.46166	0.823062	4.36834	0.856933	2.05889	0.270963	1.70033	0.248132	3.55897	1.76405	2.4315	0.686148
238-17	261606	752106	35.6548	32.863	Golan	Pliocene	Cover Basalt	45.413	14.262	12.087	0.163	8.26	11.861	2.977	0.827	1.993	0.321	23.8821	202.336	52.2637	170.05	50.0634	20.8148	9.13298	457.761	17.7539	120.235	19.257	188.7	13.831	30.4148	3.9633	17.7703	3.7926	1.60113	4.43606	0.586977	3.65548	0.649207	1.78482	0.249217	1.51747	0.152651	2.92115	1.13953	1.12396	0.320407
239-17	261963	752583	35.6587	32.8673	Golan	Pliocene	Cover Basalt	46.951	13.652	13.083	0.172	11.186	8.929	2.304	0.848	2.026	0.418	23.4757	196.7	58.83	286.278	59.5436	20.1247	13.6804	701.356	19.3974	127.091	22.7472	169.185	19.3956	42.1388	5.05532	22.0448	4.68684	1.73783	4.58448	0.660693	3.95397	0.735599	2.02186	0.21481	1.53033	0.224276	2.95637	1.23411	1.87184	0.545186
240-17	262325	752286	35.6625	32.8646	Golan	Pliocene	Cover Basalt	48.456	15.036	12.409	0.178	8.138	9.313	3.32	1.01	2.012	0.374	24.3275	195.568	49.5678	177.876	53.074	20.3103	14.8086	477.809	19.2151	144.237	29.8391	194.361	18.7095	39.5286	4.76341	19.7691	4.36034	1.69779	4.28589	0.630151	3.92504	0.718376	1.88765	0.240305	1.58443	0.260913	3.15198	1.65564	2.21495	0.491712
241-17	262984	752305	35.6696	32.8648	Golan	Pliocene	Cover Basalt	47.122	13.525	13.198	0.174	10.819	9.503	2.405	0.915	2.026	0.41	23.0946	190.705	57.7277	272.99	62.533	17.2721	14.4507	536.236	18.5474	124.979	22.5333	173.025	18.8791	41.1246	5.06665	22.0685	4.8737	1.54809	4.38454	0.712097	4.0188	0.706553	1.99624	0.209517	1.39181	0.253952	3.02031	1.29971	1.85737	0.450714
242-17	263193	752571	35.6718	32.8672	Golan	Pliocene	Cover Basalt	44.972	12.634	12.967	0.179	10.611	11.77	3.071	0.865	1.783	0.804	22.9267	170.122	59.8965	314.593	56.5472	19.1969	15.5817	784.453	22.022	181.097	43.228	1010	36.5797	76.4733	9.19327	37.8628	7.40296	2.4693	6.22721	0.818286	4.71775	0.818733	1.99307	0.214347	1.46172	0.206424	3.91689	2.12944	2.7894	0.63666
243-17	264453	754189	35.6854	32.8817	Golan	Pliocene	Cover Basalt	46.9155	13.6	13.099	0.17	10.4175	9.5745	2.5635	0.933	2.041	0.4185	23.8171	194.343	57.7591	270.944	66.5672	19.7465	13.7947	526.985	19.6235	128.667	23.8471	173.38	19.8975	43.6525	5.50626	22.7577	4.89873	1.74928	4.58295	0.712735	4.08623	0.732313	1.93525	0.230352	1.59052	0.2091	3.22594	1.26765	1.88354	0.549975
244-17	264039	754132	35.6809	32.8812	Golan	Pliocene	Cover Basalt	48.745	15.439	11.884	0.165	7.034	10.295	3.114	0.955	2.11	0.518	26.2197	214.261	43.5791	102.916	51.8842	22.1581	13.3763	605.582	21.9077	162.146	36.0483	315.559	25.7036	54.7432	6.89187	28.623	5.79055	2.02467	5.67986	0.805983	4.8792	0.794537	2.12763	0.28295	1.79195	0.198539	3.72283	1.76096	2.4229	0.480704
245-17	263455	754374	35.6747	32.8834	Golan	Pliocene	Cover Basalt	47.063	13.644	13.078	0.173	10.309	9.329	2.668	0.949	2.098	0.41	23.7673	192.182	56.4243	274.351	57.5959	20.1634	12.9128	469.277	19.9676	128.002	21.9057	171.708	19.0665	40.7835	5.03242	22.2998	4.4386	1.65818	4.77941	0.652796	4.26194	0.783822	2.08832	0.279829	1.3911	0.198365	2.99009	1.10069	1.97669	0.443058
246-17	263053	754160	35.6704	32.8815	Golan	Pliocene	Cover Basalt	47.798	13.959	12.801	0.156	9.929	9.456	2.661	0.88	2.072	0.408	25.9878	207.191	56.1657	246.241	58.9284	20.1648	10.8609	463.328	20.46	136.792	24.185	173.216	20.0303	44.4459	5.42766	22.7974	5.44316	1.63118	4.81939	0.756355	4.14275	0.771138	2.07629	0.252506	1.72321	0.214497	3.47139	1.23743	1.9624	0.541101
247-17	262716	754269	35.6668	32.8825	Golan	Pliocene	Cover Basalt	47.135	15.01	12.837	0.174	8.506	9.356	2.654	1.248	2.35	0.558	24.5716	205.801	49.9762	212.952	53.2943	21.7842	17.715	616.559	22.6782	171.918	40.1092	341.903	28.546	55.4061	6.85817	28.7706	5.95778	2.02444	5.73386	0.834811	4.77933	0.815298	2.01269	0.282111	1.70341	0.246719	4.11403	2.25234	3.04262	0.620158
248-17	262656	754237	35.6661	32.8822	Golan	Pliocene	Cover Basalt	49.052	15.047	12.558	0.171	8.037	9.164	3.24	0.931	1.943	0.397	22.4632	182.096	46.697	166.181	42.6882	20.9851	16.364	432.826	18.3511	112.466	24.1083	224.782	17.2316	38.304	4.51987	19.511	4.03956	1.53694	4.44203	0.649745	3.7161	0.692364	1.64028	0.225885	1.54783	0.213751	2.60996	1.30083	1.89422	0.596356
249-17	262518	754187	35.6647	32.8817	Golan	Pliocene	Cover Basalt	48.496	14.993	11.888	0.163	7.09	10.674	2.997	0.922	2.086	0.507	24.298	195.579	45.2349	97.1883	48.1536	21.7975	15.9992	556.756	19.8836	137.789	29.1779	263.198	21.6917	47.6737	5.69992	23.3863	5.44117	1.63942	4.66621	0.712087	3.99898	0.72728	1.95512	0.29851	1.54044	0.191566	2.88611	1.52236	2.28792	0.608363
250-17	262581	754051	35.6653	32.8805	Golan	Pliocene	Cover Basalt	48.503	15.328	13.224	0.174	7.295	9.105	2.971	0.964	2.213	0.35	24.7066	202.789	54.012	197.945	48.4997	20.4243	12.1863	472.771	20.4058	154.448	25.9658	225.779	17.1339	35.7926	4.42546	19.8735	4.24788	1.52066	4.67034	0.690307	4.11428	0.749124	1.87648	0.252272	1.47253	0.251813	3.75881	1.58983	1.76519	0.46333
251-17	263362	753179	35.6736	32.8726	Golan	Pliocene	Cover Basalt	46.709	14.458	12.301	0.165	8.544	9.905	2.946	1.303	2.45	0.826	20.7071	177.263	48.7085	179.023	52.0063	22.7795	16.5737	993.378	20.3565	195.077	42.2834	500.396	38.6994	78.0536	9.21846	37.2085	7.27935	2.46405	6.58405	0.765437	4.60449	0.743898	1.78815	0.252638	1.4921	0.275191	4.69983	2.05002	3.19128	0.982605
252-17	264031	754138	35.6808	32.8812	Golan	Pliocene	Cover Basalt	48.665	15.12	11.872	0.167	6.915	10.712	3.295	0.968	2.115	0.52	23.9534	205.498	44.46	96.978	53.709	22.2729	14.4842	614.953	21.0805	156.146	35.0737	266.775	24.3832	52.3108	6.36949	26.0862	5.79627	1.9156	5.63871	0.781592	4.20868	0.784508	2.05874	0.268486	1.64755	0.249698	3.52121	1.84462	2.30861	0.424924
253-17	262065	742905	35.6593	32.78	Golan	Pliocene	Cover Basalt (Sussita)	45.141	13.94	12.429	0.163	7.666	9.409	3.991	1.924	3.104	1.369	19.2065	186.382	43.9422	147.494	35.8289	23.4959	20.6877	1380	22.241	267.123	75.2893	688.067	59.6126	122.885	14.3914	56.9019	10.6057	3.47307	7.96813	1.03818	4.88475	0.731976	2.06505	0.217577	1.26954	0.138526	5.41205	3.64459	4.38017	1.29
254-17	262367	742579	35.6625	32.7771	Golan	Pliocene	Cover Basalt (Sussita)	45.374	14.116	12.512	0.161	7.716	9.077	3.979	1.954	3.102	1.379	18.4733	186.065	45.8672	152.812	36.323	23.1246	19.9342	1440	22.663	273.914	76.9715	728.373	60.3451	124.713	14.4711	58.4754	10.9123	3.4142	8.51328	1.01928	5.09446	0.94795	2.0275	0.266147	1.24781	0.137045	5.47645	3.71259	4.6097	1.38648
255-17	263823	755074	35.6787	32.8897	Golan	Pliocene	Cover Basalt	48.366	14.612	12.724	0.17	7.972	9.41	3.099	0.932	1.972	0.283	25.7608	214.778	52.9914	175.188	46.152	19.6501	10.8337	372.575	19.9069	131.256	20.4428	164.385	14.705	32.5011	3.97162	17.9989	4.357	1.50447	4.79535	0.615799	3.68143	0.737049	2.20714	0.195734	1.40665	0.227632	2.86756	1.24337	1.78799	0.327403
256-17	263558	755139	35.6758	32.8903	Golan	Pliocene	Cover Basalt	47.11	14.196	12.287	0.173	9.17	11.048	2.682	0.777	1.797	0.532	22.4847	184.916	52.9098	196.003	50.623	20.9109	12.0986	623.12	19.1322	128.469	23.5302	312.167	27.0237	56.3191	6.71909	26.9208	5.29722	1.86718	5.05587	0.663271	3.55585	0.704312	1.90159	0.25728	1.35512	0.274908	2.70847	1.15499	2.34233	0.704673
257-17	263636	755455	35.6767	32.8931	Golan	Pliocene	Cover Basalt	47.984	15.006	12.079	0.174	7.895	10.405	3.323	0.885	1.893	0.531	23.1529	187.064	48.3899	150.919	52.9489	20.5137	13.1048	616.098	21.3556	145.56	26.207	255.37	28.9784	60.4311	7.19035	29.0908	5.92317	2.1198	5.72692	0.751059	4.30611	0.878686	2.04251	0.249851	1.70912	0.25378	3.32872	1.3616	2.61948	0.685049
258-17	248807	745130	35.5179	32.8005	Eastern Lower Galilee	Pliocene	Cover Basalt	45.498	13.996	13.162	0.174	8.184	9.854	3.668	1.285	2.703	1.042	22.682	211.476	41.0082	94.6441	39.9874	19.3699	10.62	633.828	19.6388	181.844	46.4179	237.314	27.5535	60.2845	7.40654	31.2076	6.61877	2.16629	5.3794	0.731383	4.01978	0.744974	1.65114	0.229254	1.46173	0.211067	3.88011	2.41713	2.35185	0.417702
259-17	248504	744870	35.5146	32.7982	Eastern Lower Galilee	Pliocene	Cover Basalt	46.122	15.409	12.187	0.17	7.883	8.922	3.88	1.817	2.905	0.646	24.3399	211.841	53.4149	189.792	57.3555	22.2937	11.4101	763.74	19.2862	153.821	32.3763	312.959	27.1164	56.091	6.73433	29.2869	5.90172	2.11597	5.43031	0.720282	4.11337	0.691225	1.81905	0.220134	1.44643	0.212467	3.59383	1.55033	2.15182	0.453343
260-17	248123	745098	35.5106	32.8003	Eastern Lower Galilee	Pliocene	Cover Basalt	47.013	14.185	12.587	0.169	9.44	10.175	3.1	0.837	1.93	0.376	22.1807	179.505	54.2533	225.482	56.3724	20.4535	12.7422	483.962	18.7088	147.793	25.8557	187.671	18.8375	39.4752	4.89137	20.205	4.45233	1.65109	4.4329	0.638658	3.55028	0.677898	1.88769	0.236272	1.46542	0.254815	3.22185	1.37621	1.95456	0.582614
261-17	247965	745317	35.5089	32.8022	Eastern Lower Galilee	Pliocene	Cover Basalt	48.292	14.923	13.532	0.175	7.817	9.614	2.972	0.461	1.894	0.246	25.9552	198.655	57.3346	214.491	61.4445	20.7067	2.75543	330.156	17.8389	107.688	14.2884	124.156	10.4706	23.4059	3.01557	12.7924	3.66337	1.437	3.5135	0.549577	3.97179	0.668119	1.59016	0.244335	1.55149	0.165903	2.81531	0.890209	1.12569	0.208031
262-17	248316	745957	35.5127	32.808	Eastern Lower Galilee	Pliocene	Cover Basalt	47.19	14.282	12.924	0.181	8.905	10.109	3.084	0.838	2.093	0.658	24.0363	203.278	53.2234	194.116	50.6604	20.2527	12.9504	612.86	20.532	166.427	37.1041	252.292	26.933	59.599	7.28008	29.9221	6.12369	2.0818	5.83241	0.818002	4.50538	0.735922	1.93081	0.236529	1.45105	0.208532	3.56447	1.86302	2.42309	0.497733
263-17	247919	745549	35.5084	32.8043	Eastern Lower Galilee	Pliocene	Cover Basalt	46.326	15.402	13.396	0.196	7.254	9.198	3.942	0.916	2.68	0.669	22.0742	177.071	44.4943	122.312	48.7996	22.21	7.33277	831.128	22.8014	251.846	54.2857	333.418	35.0047	68.949	7.95764	32.4739	6.76982	2.13904	5.79462	0.865398	4.53446	0.766577	1.98301	0.314941	1.81416	0.303897	5.55807	3.05154	4.45585	1.24672
264-17	263064	755318	35.6706	32.8919	Golan	Pliocene	Cover Basalt	47.735	14.822	12.311	0.17	8.426	10.093	2.86	0.848	1.88	0.53	22.5442	187.979	48.6603	178.406	49.309	22.2429	13.8131	627.203	19.4708	140.62	23.8981	318.299	26.4647	54.2513	6.45162	26.4143	5.64796	1.87976	4.69167	0.681815	3.8791	0.740954	2.01218	0.226849	1.46559	0.253231	3.087	1.10491	2.30275	0.678543
265-17	263185	755526	35.6719	32.8938	Golan	Pliocene	Cover Basalt	48.062	15.984	13.181	0.18	6.633	9.613	2.861	0.899	2.288	0.338	26.0102	218.287	50.3488	138.635	54.1251	21.4696	10.5772	462.485	19.0597	141.499	22.4951	229.711	16.2195	35.0428	4.27112	18.3449	4.58408	1.6537	4.67972	0.698407	4.05061	0.794634	1.77776	0.148226	1.42831	0.152963	3.51314	1.16766	1.60915	0.458116
266-17	263483	755712	35.6751	32.8955	Golan	Pliocene	Cover Basalt	47.801	15.334	12.359	0.171	6.705	10.685	3.028	0.943	2.244	0.589	22.538	195.76	43.7088	115.308	52.4259	22.628	13.981	660.547	24.0297	175.34	35.1534	362.852	32.0224	68.1815	8.01647	32.087	6.87367	2.28769	6.26902	0.867418	4.76592	0.874443	2.20574	0.289893	1.95939	0.267989	3.95673	1.67304	2.91373	0.834974
267-17	263217	755475	35.6722	32.8933	Golan	Pliocene	Cover Basalt	48.686	15	12.34	0.168	7.885	9.641	2.784	1.135	2.143	0.335	25.2289	223.382	51.9236	170.696	52.9972	23.5617	18.264	478.178	20.0116	146.883	25.3945	278.966	18.1569	40.6106	4.87032	20.1712	4.42121	1.75925	4.69128	0.711687	4.17761	0.750246	2.02442	0.254044	1.37674	0.257776	3.74209	1.53025	2.03501	0.591273
268-17	263119	755390	35.6712	32.8926	Golan	Pliocene	Cover Basalt	47.15	14.04	12.455	0.171	9.395	10.928	2.72	0.815	1.85	0.516	23.4745	193.428	53.6579	235.693	34.1618	18.4893	8.91083	559.525	20.6361	144.208	26.511	248.53	26.468	55.2885	6.75949	28.06	5.65134	1.89025	5.31698	0.798794	4.31102	0.789847	2.05502	0.254041	1.57877	0.211519	3.32176	1.27269	2.36311	0.458058
269-17	263032	755018	35.6702	32.8892	Golan	Pliocene	Cover Basalt	47.329	16.073	13.275	0.175	5.091	11.095	2.476	1.062	2.519	0.657	25.9733	261.785	45.4592	107.896	64.9808	22.7829	15.5017	695.431	22.5318	174.436	44.9519	420.246	28.1125	61.5978	7.51146	32.0338	6.95969	2.29816	5.69046	0.804652	4.56918	0.854019	2.36239	0.256969	1.77025	0.244424	4.15247	2.33048	2.30013	0.409341
270-17	262900	754962	35.6688	32.8887	Golan	Pliocene	Cover Basalt	47.917	14.986	12.59	0.176	8.506	10.084	2.772	0.818	1.89	0.542	23.2988	182.672	50.7646	189.656	51.7355	21.2872	13.0156	653.049	20.1114	136.618	26.2812	299.381	29.015	60.8007	6.76062	29.4856	5.99302	2.13855	5.29384	0.769955	4.20446	0.754103	2.05417	0.20815	1.67475	0.232952	3.28251	1.26078	2.71124	0.517738
271-17	264665	752958	35.6876	32.8706	Golan	Pliocene	Cover Basalt	47.653	15.306	12.427	0.171	7.295	11.068	2.353	1.017	2.33	0.527	23.898	212.577	45.1917	134.19	62.1068	21.0775	13.0019	1190	21.1775	161.095	31.3608	300.193	25.2852	52.2461	6.08224	27.1602	5.46362	1.86178	4.81151	0.761624	4.72868	0.799556	2.10791	0.2832	1.30731	0.152784	3.52661	1.67925	2.39557	0.560528
272-17	264271	753147	35.6834	32.8723	Golan	Pliocene	Cover Basalt	46.966	14.385	12.336	0.155	8.512	9.471	3.358	1.354	2.473	0.799	21.9746	193.201	49.4076	195.844	35.3971	21.4398	13.4274	922.809	21.7969	205.944	43.7905	477.57	41.8175	86.4531	9.97878	41.105	8.0056	2.69817	6.6763	0.890439	4.75928	0.876023	1.97316	0.25801	1.61574	0.201366	4.87779	2.13784	3.34529	0.911316
273-17	264891	753093	35.69	32.8718	Golan	Pliocene	Cover Basalt	48.484	15.986	12.216	0.162	6.855	10.235	2.919	0.832	1.971	0.292	26.8167	210.587	50.3308	143.772	58.6127	21.2216	9.78739	435.307	18.0502	123.821	21.9053	153.187	14.0846	30.4932	3.73744	16.2811	3.96009	1.4542	3.92022	0.615461	3.66901	0.721917	1.76036	0.221998	1.64918	0.213708	2.8816	1.23676	1.48374	0.456387
274-17	265175	753057	35.693	32.8715	Golan	Pliocene	Cover Basalt	47.147	14.948	12.814	0.158	8.041	9.674	2.79	1.282	2.607	0.821	21.248	192.905	45.4565	183.6	47.454	22.2594	17.3168	1090	21.2499	202.763	42.719	557.078	40.5785	80.9981	9.31268	39.6266	7.50822	2.55125	6.7072	0.810158	4.55143	0.801393	2.03751	0.219134	1.65123	0.218144	4.43835	2.18036	3.16438	0.61391
275-17	231846	718285	35.3364	32.5588	Jezreel Valley	Pliocene	Cover Basalt (Ein Jezreel)	48.346	15.627	12.21	0.168	5.594	11.134	3.028	1.1	2.474	0.566	25.88	226.923	43.4328	58.6326	50.2715	23.636	13.346	629.558	22.5292	197.717	45.4291	607.671	27.3267	58.8639	7.06816	29.2343	6.41445	2.21247	5.68206	0.836865	4.71795	0.92523	2.26866	0.278275	1.75025	0.231337	4.6156	2.32701	2.86555	0.50881
276-17	231873	718288	35.3367	32.5588	Jezreel Valley	Pliocene	Cover Basalt (Ein Jezreel)	48.347	15.914	12.55	0.174	5.136	10.791	2.93	1.129	2.581	0.637	25.9831	245.077	40.4172	55.4485	54.7672	25.4094	13.9081	644.267	24.1606	211.004	45.8472	407.712	29.176	62.1833	7.55258	31.2027	6.60149	2.27978	6.20659	0.93964	5.11289	0.861136	2.42029	0.287744	1.60713	0.285784	5.27286	2.44653	3.07164	0.532375
277-17	231870	718297	35.3367	32.5589	Jezreel Valley	Pliocene	Cover Basalt (Ein Jezreel)	48.418	15.982	12.342	0.159	5.213	10.739	2.985	1.09	2.519	0.544	26.8657	234.776	39.0295	57.9255	60.429	24.06	12.8538	639.324	23.577	214.062	47.7552	293.923	27.532	58.7643	7.12382	30.5804	6.3589	2.29051	5.91871	0.787509	4.79404	0.935881	1.82454	0.251896	1.64185	0.244353	4.60494	2.59167	3.04984	0.776727
278-17	231894	718305	35.3369	32.559	Jezreel Valley	Pliocene	Cover Basalt (Ein Jezreel)	48.008	16.014	12.77	0.16	4.081	11.533	3.109	1.142	2.676	0.58	27.4222	261.68	41.5037	49.9854	49.8809	24.2107	15.3436	609.943	24.5943	226.064	49.459	328.53	29.632	64.4578	7.75891	32.2358	7.10264	2.23384	6.27196	0.920853	5.34583	0.878039	2.66431	0.335595	1.62596	0.25463	5.19428	2.87614	3.69856	0.959209
279-17	231941	718280	35.3374	32.5587	Jezreel Valley	Pliocene	Cover Basalt (Ein Jezreel)	47.467	15.815	12.459	0.161	5.155	11.838	2.786	1.101	2.532	0.578	24.512	219.513	43.1898	60.0327	49.8944	23.8977	16.8903	642.84	23.145	194.684	44.7808	361.398	27.4422	57.2393	6.91034	29.377	6.13729	2.07992	6.01666	0.782973	4.62533	0.828013	2.18202	0.236221	2.00567	0.229148	4.52495	2.24602	2.87053	0.679455
281-17	231896	718341	35.337	32.5593	Jezreel Valley	Pliocene	Cover Basalt (Ein Jezreel)	47.935	15.628	12.097	0.153	5.503	11.486	2.944	1.07	2.459	0.561	24.6245	221.614	37.9611	56.7455	49.1983	23.2552	14.2912	635.111	22.2118	195.53	44.1761	436.868	27.2017	57.7967	7.02525	29.9078	6.2514	2.11211	5.85448	0.703419	4.37312	0.900176	2.25204	0.244914	1.7792	0.19695	4.49343	2.38825	2.84196	0.79869
282-17	231962	718263	35.3377	32.5586	Jezreel Valley	Pliocene	Cover Basalt (Ein Jezreel)	48.413	15.943	12.522	0.145	5.299	10.621	3.003	1.113	2.601	0.571	25.5333	238.587	36.2439	55.2857	55.0945	23.8275	13.7784	622.464	22.4653	193.998	44.9632	293.127	27.7177	60.6788	7.46058	30.4723	6.76998	2.16985	6.08736	0.782618	4.90547	0.886495	2.03279	0.282933	1.71468	0.214184	4.31666	2.34841	2.86414	0.840032
283-17	231984	718259	35.3379	32.5586	Jezreel Valley	Pliocene	Cover Basalt (Ein Jezreel)	47.774	15.995	12.454	0.188	4.968	11.773	2.902	1.106	2.576	0.579	26.1584	255.221	44.6643	62.6567	57.4776	24.3019	15.0727	635.639	26.2868	206.2	45.8541	482.097	29.9998	62.2071	7.70013	32.4904	7.0182	2.31788	6.09228	0.958694	5.34464	0.982416	2.36344	0.343754	1.81362	0.259086	4.60788	2.53765	3.01882	0.832617
284-17	265926	765164	35.7016	32.9806	Golan	Upper Pliocene-Middle Pleistocene	Yehudiya Dalwe	46.319	14.511	13.348	0.173	8.604	9.605	3.61	0.993	2.295	0.666	21.5742	167.619	50.2522	184.564	54.2587	21.7988	14.2873	847.024	17.584	145.341	32.7222	393.897	29.1794	57.931	6.66245	28.73	5.59197	2.0091	4.99446	0.698935	3.93759	0.674203	1.64763	0.234666	1.17963	0.120965	3.39786	1.54186	2.30553	0.560707
285-17	266072	764831	35.7032	32.9776	Golan	Upper Pliocene-Middle Pleistocene	Yehudiya Dalwe	46.412	14.861	12.766	0.177	7.413	10.887	2.953	0.829	2.364	0.757	24.8551	207.308	53.4339	185.745	56.7884	23.5828	16.1204	1520	24.2503	227.356	53.2079	611.285	55.9014	109.697	13.0259	53.14	9.87746	3.28194	7.93281	0.969187	5.25778	0.863456	2.11881	0.265412	1.47344	0.231031	4.92509	2.52733	3.13851	0.832669
286-17	265862	764420	35.7009	32.9739	Golan	Upper Pliocene-Middle Pleistocene	Yehudiya Dalwe	46.101	15.186	12.936	0.166	6.966	8.392	4.119	1.685	2.782	1.174	19.6202	171.567	43.8017	109.644	41.2076	22.2341	20.8758	1160	21.18	254.779	62.6314	494.805	48.612	100.824	11.8248	47.4678	8.73878	3.14699	7.04262	0.911948	4.72759	0.749557	1.92086	0.245482	1.34802	0.131283	5.24498	3.20688	3.37194	0.86111
287-17	266886	763608	35.7118	32.9665	Golan	Upper Pliocene-Middle Pleistocene	Yehudiya Dalwe	45.809	14.051	13.023	0.172	8.194	10.177	3.58	1.288	2.707	0.981	21.8911	197.847	47.2508	157.316	50.6986	21.4082	15.0028	1490	20.0297	196.331	46.4686	558.419	45.5836	96.378	11.2352	46.0756	8.37642	3.03912	6.79809	0.837956	4.63523	0.612653	1.85148	0.206289	1.51568	0.13431	4.17323	2.12509	2.75665	0.737501
288-17	266767	763269	35.7105	32.9635	Golan	Upper Pliocene-Middle Pleistocene	Yehudiya Dalwe	45.5955	13.961	13.042	0.1705	8.4725	10.05	3.64	1.27	2.677	0.9935	22.9573	154.205	44.1705	141.846	51.8112	21.8017	16.9185	581.197	17.512	149.709	32.414	258.658	21.4448	46.1668	5.69669	22.7189	4.81987	1.72257	4.48409	0.673749	3.55858	0.591408	1.61977	0.238695	1.3485	0.175778	3.07195	1.68357	2.20367	0.514864
289-17	266547	763500	35.7082	32.9655	Golan	Upper Pliocene-Middle Pleistocene	Yehudiya Dalwe	45.687	14.012	13.226	0.171	8.46	10.049	3.39	1.255	2.709	1.019	21.7857	191.512	51.8243	192.025	53.2274	21.9297	14.2153	1640	19.9108	190.021	46.8905	694.514	46.5536	97.923	11.2034	45.1066	8.26678	2.81542	6.49462	0.780736	4.42101	0.718816	1.93661	0.228613	1.26994	0.199823	4.11668	2.06889	2.73867	0.73476
290-17	266339	763173	35.706	32.9626	Golan	Upper Pliocene-Middle Pleistocene	Yehudiya Dalwe	45.895	14.214	13.12	0.173	8.191	9.951	3.207	1.243	2.69	0.977	21.772	202.601	51.6065	183.018	54.0327	21.9578	13.1755	1349.94	20.0968	193.343	47.8092	908.536	45.9538	96.4537	11.3724	45.4324	8.37743	2.78994	6.88678	0.8291	4.44865	0.711554	1.89749	0.257929	1.39011	0.220503	3.6893	2.25319	2.60155	0.694648
291-17	266279	762704	35.7053	32.9584	Golan	Upper Pliocene-Middle Pleistocene	Yehudiya Dalwe	46.695	14.91	13.977	0.184	7.598	10.125	3.085	0.793	2.205	0.617	24.6819	222.931	59.4344	184.1	64.4579	22.6396	9.50858	764.456	21.073	142.303	31.14	483.258	29.9014	60.6584	7.18309	30.8205	5.67123	2.06474	5.41182	0.760005	4.31935	0.877751	1.94724	0.214681	1.46799	0.186422	3.26735	1.41763	2.03322	0.558107
292-17	266127	762977	35.7037	32.9609	Golan	Upper Pliocene-Middle Pleistocene	Yehudiya Dalwe	46.023	14.395	13.393	0.176	8.327	9.862	3.549	0.797	2.12	0.576	25.3242	196.647	53.9434	175.79	57.6027	21.8219	11.1307	737.749	19.2333	132.249	26.3114	283.773	27.336	57.1061	6.78765	28.8502	5.53892	2.21727	5.28543	0.654335	3.81181	0.745813	1.95	0.233622	1.5199	0.195836	3.00912	1.19265	1.97364	0.489703
293-17	266044	763173	35.7028	32.9626	Golan	Upper Pliocene-Middle Pleistocene	Yehudiya Dalwe	46.179	14.165	13.728	0.182	8.713	9.702	3.589	0.81	2.123	0.594	18.7904	208.514	44.7718	113.362	44.1354	23.8783	25.3922	1880	23.9057	284.939	124.527	954.888	92.4931	178.008	18.6893	74.5397	13.1788	4.21817	10.0079	1.02917	5.76325	0.914371	2.30163	0.212745	1.37869	0.190793	5.65597	5.24684	8.82019	2.28398
294-17	265854	763355	35.7008	32.9643	Golan	Upper Pliocene-Middle Pleistocene	Yehudiya Dalwe	45.965	14.136	12.26	0.17	9.054	10.303	3.788	1.38	2.32	0.641	24.6196	194.404	50.3659	190.148	60.7087	22.0865	22.0315	799.188	21.501	189.174	46.374	410.431	32.9772	68.8593	7.96194	35.1026	7.19308	2.12801	6.026	0.799257	4.66797	0.751302	1.96039	0.210714	1.57022	0.213614	4.54951	2.2744	3.16774	0.798834
295-17	265520	764109	35.6972	32.9711	Golan	Upper Pliocene-Middle Pleistocene	Yehudiya Dalwe	46.649	14.522	13.338	0.174	8.103	10.037	3.414	0.844	2.218	0.628	21.4903	195.255	52.0046	180.65	52.7661	20.0774	10.1524	748.812	18.2304	132.015	28.3708	307.369	28.3688	58.7689	6.85724	29.0744	6.07259	1.99299	5.62676	0.724416	3.88905	0.663809	1.72382	0.236528	1.28411	0.242345	3.16519	1.38678	2.00187	0.633132
296-17	265358	764772	35.6955	32.9771	Golan	Upper Pliocene-Middle Pleistocene	Yehudiya Dalwe	46.182	14.476	13.298	0.175	8.777	9.495	3.361	0.96	2.253	0.63	22.3496	212.512	60.6342	242.657	56.158	22.4614	11.2924	819.672	16.9011	138.07	35.9703	346.047	29.6675	66.023	7.34701	30.2895	5.72529	1.99002	5.00177	0.700827	4.0175	0.648807	1.63445	0.102887	1.16861	0.15734	3.29622	1.5786	2.20972	0.78181
297-17	270361	763649	35.749	32.9667	Golan	Upper Pliocene-Middle Pleistocene	Yehudiya Dalwe	44.726	14.172	12.083	0.173	7.278	10.135	4.251	1.775	3.091	1.23	19.6921	184.472	46.3159	148.093	42.3809	22.2489	16.9853	1590	22.2294	253.725	65.8255	575.254	56.3724	116.477	13.8578	56.8314	10.3386	3.41312	8.65639	1.02338	5.30901	0.810498	2.02975	0.247796	1.22752	0.120049	5.48008	3.12917	4.0519	0.987264
298-17	269654	763890	35.7415	32.9689	Golan	Upper Pliocene-Middle Pleistocene	Yehudiya Dalwe	45.454	13.892	12.84	0.166	8.262	10.056	3.818	1.392	2.752	1.119	20.9153	201.424	48.2061	169.538	52.1541	21.0896	14.6573	1850	20.5877	211.155	51.8987	591.628	53.5608	111.002	12.9072	52.191	9.7952	3.17692	7.68694	0.853984	4.88921	0.805693	1.97351	0.25217	1.46393	0.236914	4.3296	2.61766	3.2318	0.916146
299-17	269749	764213	35.7425	32.9718	Golan	Upper Pliocene-Middle Pleistocene	Yehudiya Dalwe	45.637	14.118	13.04	0.17	7.763	9.996	3.732	1.39	2.804	1.14	19.3631	202.603	49.7597	172.277	49.1327	21.155	12.9778	1630	19.78	204.646	52.5586	628.948	53.6367	119.075	13.5001	53.2294	9.6604	3.23706	7.40759	0.89044	4.70282	0.723583	1.80413	0.191403	1.34009	0.135715	4.14298	2.37898	2.86443	0.86355
300-17	269651	764829	35.7415	32.9774	Golan	Upper Pliocene-Middle Pleistocene	Yehudiya Dalwe	45.2	13.867	12.862	0.167	8.208	9.663	3.608	1.332	2.667	1.001	22.0242	201.103	52.267	196.595	51.3577	21.3357	12.9456	1529.61	21.7165	204.991	50.0239	565.54	50.0438	102.588	12.3275	49.1212	8.3865	3.09911	7.96165	0.889309	4.78584	0.855397	1.89807	0.26033	1.38013	0.134794	4.41933	2.39621	2.88228	0.832549
301-17	269707	764851	35.7421	32.9776	Golan	Upper Pliocene-Middle Pleistocene	Yehudiya Dalwe	45.516	13.957	13.141	0.171	8.293	9.841	3.523	1.311	2.704	1.03	27.45	233.531	46.712	109.413	49.9344	21.8591	15.5925	550.326	22.0089	153.962	32.6087	290.608	23.2236	48.8406	6.03505	25.9545	5.91854	1.83144	5.81079	0.769093	4.48823	0.79869	1.84361	0.294169	1.69792	0.21536	3.69026	1.69446	2.24977	0.548717
302-17	270288	764610	35.7483	32.9754	Golan	Upper Pliocene-Middle Pleistocene	Yehudiya Dalwe	45.648	14.012	13.074	0.172	8.144	9.708	3.679	1.301	2.696	0.993	21.475	189.104	48.6493	163.915	51.5027	21.4303	15.7803	1540	20.3408	194.226	46.0969	564.996	44.9269	92.3243	10.8675	44.5661	7.9251	2.75153	6.41696	0.857502	4.34961	0.728154	1.84892	0.219929	1.44655	0.112128	4.08766	2.22454	2.80379	0.739816
303-17	270277	764243	35.7481	32.9721	Golan	Upper Pliocene-Middle Pleistocene	Yehudiya Dalwe	45.345	13.598	13.033	0.166	9.122	9.811	3.508	1.329	2.683	1.112	20.7337	184.866	49.9783	193.675	44.03	21.4193	14.6523	1900	20.2954	206.473	49.7412	631.715	52.0863	106.55	12.5979	51.0683	9.0174	3.15842	7.57086	0.922716	5.02585	0.763815	1.85363	0.21185	1.38041	0.193568	4.50295	2.46888	3.03963	0.779523
305-18	266217	752255	35.7041	32.8642	Southern Golan	Pliocene	Cover Basalt	47.481	15.093	13.112	0.16	6.693	10.153	2.883	1.273	2.593	0.788	22.0542	223.692	45.8856	174.253	41.244	21.9222	13.3613	1020	22.5741	191.667	43.3608	485.494	41.8787	85.4652	10.316	43.6497	8.60589	2.77643	6.79887	0.910861	5.39407	0.897918	2.17071	0.238619	1.45926	0.176063	4.56779	2.16135	3.30874	0.634081
306-18	266994	752193	35.7124	32.8636	Southern Golan	Pliocene	Cover Basalt	48.706	15.869	13.701	0.171	5.033	9.054	3.318	0.76	1.999	0.268	28.4459	249.563	60.3628	156.663	41.2207	22.1378	7.36848	430.146	20.2069	133.82	18.4998	165.144	13.8204	29.191	3.69068	17.2596	4.32869	1.61953	4.57997	0.663339	4.22066	0.772577	2.02227	0.25202	1.53723	0.207726	2.98336	1.0407	1.44918	0.131988
307-18	267657	752328	35.7195	32.8648	Southern Golan	Pliocene	Cover Basalt	47.86	15.829	13.517	0.172	5.385	9.693	3.096	0.664	2.079	0.237	28.4876	238.94	54.2865	142.993	62.5577	21.5017	6.46279	384.303	20.4279	113.221	16.1471	157.642	14.295	26.4877	4.21062	19.1488	4.79797	1.43416	4.39458	0.750277	4.12347	0.782427	1.93221	0.184022	1.44405	0.161098	2.63121	1.00582	1.15125	0.292881
308-18	268370	752288	35.7271	32.8644	Southern Golan	Pliocene	Cover Basalt	47.927	15.573	12.823	0.183	7.202	10.448	2.906	0.817	2.153	0.285	29.1014	242.078	51.1982	131.349	58.968	19.8079	8.49198	409.81	20.0193	131.755	20.9621	202.388	14.3327	29.2763	3.7176	16.9771	4.35856	1.56948	4.61662	0.607321	3.77107	0.725422	2.03001	0.236045	1.58658	0.254483	3.12815	1.17817	1.43924	0.411526
309-18	268317	752002	35.7265	32.8618	Southern Golan	Pliocene	Cover Basalt	49.151	16.035	13.532	0.174	5.588	9.528	3.322	0.719	2.068	0.265	29.2002	228.055	53.5328	153.774	63.0405	20.9768	8.42384	376.233	21.839	128.793	19.0464	152.098	14.5296	27.1397	3.9132	16.6321	4.14291	1.58751	4.62451	0.685013	4.19411	0.82979	2.1879	0.256236	1.65012	0.22263	3.25934	1.11252	1.30431	0.390338
310-18	268989	752830	35.7337	32.8692	Southern Golan	Pliocene	Cover Basalt	45.582	14.793	14.005	0.2	8.636	9.425	2.273	1.015	2.584	0.55	29.5678	277.031	59.413	205.436	56.0508	20.6591	9.49346	439.199	22.1918	167.462	32.3595	364.552	21.2034	45.1773	5.50096	24.3169	5.74096	1.83007	5.64521	0.770896	4.52207	0.831558	2.23412	0.293311	1.92079	0.194605	4.1803	1.80488	2.11466	0.626263
311-18	269049	752109	35.7343	32.8627	Southern Golan	Pliocene	Cover Basalt	48.306	15.846	12.382	0.165	6.121	10.068	2.954	0.857	2.141	0.334	27.763	226.273	46.0289	112.774	49.0858	20.4445	10.4614	446.485	20.9304	137.543	21.5114	259.028	15.9289	31.7916	4.07835	18.1684	4.11236	1.37384	4.04369	0.601882	3.69964	0.803566	1.87335	0.2238	1.59484	0.223736	3.39894	1.27665	1.61237	0.425464
312-18	268769	751660	35.7313	32.8587	Southern Golan	Pliocene	Cover Basalt	48.764	15.386	13.043	0.174	6.672	9.502	3.233	0.708	1.966	0.252	26.2983	217.206	53.687	174.11	58.7793	20.7159	8.36983	381.562	20.241	142.765	20.8268	147.774	13.2207	26.6706	3.46274	16.2442	3.92889	1.4293	4.59691	0.724889	4.0044	0.829323	1.88965	0.284814	1.46604	0.130742	3.55279	1.24517	1.30481	0.367494
313-18	268314	751039	35.7264	32.8531	Southern Golan	Pliocene	Cover Basalt	48.292	15.527	11.953	0.168	7.095	10.491	3.145	0.866	2.067	0.3	29.7661	222.302	51.4681	141.247	40.0773	21.744	11.0649	452.49	22.1512	157.258	22.8755	189.82	16.2499	34.9155	4.37147	18.9862	4.2862	1.49618	4.54153	0.690311	4.70625	0.9344	2.19313	0.31253	1.95399	0.229241	3.68863	1.36052	1.94307	0.477053
314-18	267773	750793	35.7207	32.8509	Southern Golan	Pliocene	Cover Basalt	47.955	15.442	11.934	0.167	7.169	10.453	3.181	0.922	2.005	0.312	26.0764	216.557	47.8546	138.151	47.7246	19.5198	11.5186	446.857	19.1957	129.992	21.6559	705.53	14.7716	32.3875	3.95703	18.0651	3.94152	1.45358	4.07952	0.647829	3.92517	0.699651	1.7715	0.222365	1.57601	0.225804	3.19984	1.21705	1.74512	0.484417
315-18	267492	750745	35.7176	32.8505	Southern Golan	Pliocene	Cover Basalt	48.478	15.42	12.463	0.175	7.792	9.718	2.774	0.83	2.083	0.286	27.2797	232.523	51.3404	155.321	48.1774	19.5609	9.11147	420.301	19.9632	132.308	21.6767	189.544	15.5168	30.4576	4.09955	18.5323	4.25956	1.61872	4.38313	0.656481	4.28229	0.793742	2.15468	0.272607	1.40748	0.228128	3.10039	1.232	1.54707	0.401215
316-18	267002	751036	35.7124	32.8532	Southern Golan	Pliocene	Cover Basalt	47.959	15.51	12.407	0.172	6.816	10.033	2.99	0.9	2.061	0.31	26.5137	213.653	50.2018	152.839	30.5171	19.2057	9.9288	437.137	19.5452	133.1	21.4839	404.591	15.7007	31.4914	4.05728	18.2605	4.58874	1.422	4.5356	0.682945	3.91624	0.757085	2.00256	0.236067	2.03918	0.279123	3.31322	1.25004	1.61149	0.501127
317-18	267549	751500	35.7183	32.8573	Southern Golan	Pliocene	Cover Basalt	49.448	15.562	13.589	0.158	5.563	8.903	3.314	0.76	2.094	0.301	26.1424	214.209	49.4151	166.637	53.2875	21.7611	11.0335	372.965	21.8372	145.04	20.0665	163.05	14.0583	28.8188	3.69581	17.4994	3.90181	1.5514	4.26408	0.67617	4.0746	0.89703	2.27975	0.263389	1.98237	0.275035	3.42855	1.07308	1.50538	0.285889
318-18	265384	750657	35.6951	32.8498	Southern Golan	Pliocene	Cover Basalt	47.886	15.696	12.786	0.175	6.552	10.137	2.905	0.883	2.173	0.299	28.0718	230.845	52.987	161.462	56.0045	20.3438	10.4764	439.622	20.3408	131.874	21.7616	202.511	14.9716	30.9562	4.08447	17.9559	4.37896	1.56254	4.54264	0.718234	3.96382	0.729381	1.92766	0.193792	1.7154	0.154457	3.29828	1.1473	1.62338	0.451798
319-18	265708	750674	35.6986	32.8499	Southern Golan	Pliocene	Cover Basalt	48.731	16.145	12.743	0.162	6.933	9.626	2.902	0.89	2.17	0.306	28.1556	234.85	44.352	148.399	54.5344	21.4091	11.1485	447.028	20.1697	132.08	22.0518	255.747	15.7211	31.6708	4.25586	17.7609	4.32974	1.70473	4.50208	0.664095	3.86801	0.710389	2.08371	0.278468	1.62029	0.274863	3.25276	1.29344	1.58426	0.471786
320-18	266517	750750	35.7072	32.8506	Southern Golan	Pliocene	Cover Basalt	45.637	14.585	13.05	0.169	7.802	8.612	2.488	0.987	2.305	0.348	26.5516	222.436	52.928	221.252	50.8791	19.7204	11.6625	489.3	20.5615	153.978	28.3359	252.215	19.5622	35.7626	4.79845	21.4777	4.87618	1.73106	5.34605	0.706025	4.44719	0.795508	1.9058	0.286804	1.72322	0.209381	3.86411	1.6985	1.86342	0.516204
321-18	266831	750907	35.7106	32.852	Southern Golan	Pliocene	Cover Basalt	48.385	15.109	13.618	0.179	7.42	9.416	2.691	1.063	2.462	0.377	26.6529	237.479	53.1408	193.254	55.3174	19.9633	13.3475	507.091	21.9095	152.188	29.2342	238.353	19.2239	36.7229	4.70208	20.533	4.81212	1.64302	4.63011	0.646767	4.15588	0.745906	2.17751	0.268581	1.55804	0.156829	3.77709	1.66032	1.93482	0.556382
322-18	265008	750239	35.6911	32.846	Southern Golan	Pliocene	Cover Basalt	45.773	14.239	12.215	0.159	6.885	9.874	4.071	1.946	2.934	1.225	22.8349	318.471	82.2912	236.655	78.7274	23.9482	41.9351	1570.63	24.6032	284.689	80.1879	1050	64.2474	128.775	14.5855	58.7074	7.49256	2.42659	5.82291	0.772219	3.82179	0.610105	1.58372	0.159019	0.950926	0.107563	3.92199	4.01166	5.18858	#DIV/0!
323-18	264137	750071	35.6818	32.8446	Southern Golan	Pliocene	Cover Basalt	46.167	14.567	12.54	0.168	7.079	10.013	4.025	1.287	2.92	1.26	20.001	215.069	44.1295	131.026	32.4739	21.037	6.94675	1350.33	22.0168	262.984	70.9796	661.756	58.2573	115.242	13.5138	54.634	10.1428	3.30092	7.90749	0.964024	5.04192	0.841102	2.06756	0.241211	1.25212	0.195933	5.37413	3.55801	5.00003	1.41991
325-18	271740	752454	35.7631	32.8657	Southern Golan	Pliocene	Cover Basalt	46.639	13.717	13.392	0.177	9.079	10.847	2.108	0.841	2.115	0.777	25.3128	218.042	53.5346	270.738	56.3581	20.0589	10.4056	852.339	22.8746	187.213	47.68	849.541	36.2735	75.5653	9.12203	38.2183	7.84072	2.19534	6.28198	0.917974	5.01734	0.84281	2.01774	0.277545	1.691	0.254944	4.24062	2.32717	2.71746	0.551904
326-18	270910	752552	35.7543	32.8666	Southern Golan	Pliocene	Cover Basalt	49.454	15.739	13.026	0.171	5.773	9.572	3.255	0.697	1.944	0.259	28.0273	227.859	53.7335	161.16	63.3754	22.2732	6.07243	382.852	20.2657	123.924	16.2414	133.87	12.7153	25.8548	3.48618	15.4218	4.01066	1.4465	4.46563	0.619757	4.35888	0.870244	2.16028	0.266546	1.61356	0.192471	2.98846	0.896979	1.23718	0.144589
327-18	270086	752811	35.7455	32.869	Southern Golan	Pliocene	Cover Basalt	46.012	13.555	13.079	0.195	9.45	10.982	3.012	0.935	2.078	0.987	23.7137	187.229	50.532	226.47	53.6588	19.0413	15.0517	849.203	23.0543	181.411	43.2088	338.259	38.1306	83.5489	10.3068	42.5446	8.71239	2.73668	7.29711	0.890984	5.2089	0.847012	2.30252	0.264615	1.76953	0.179324	4.01441	2.08123	2.76696	0.683227
328-18	269778	752717	35.7422	32.8682	Southern Golan	Pliocene	Cover Basalt	46.901	14.853	12.896	0.169	8.03	8.585	3.7	1.509	2.692	0.51	21.492	182.413	48.739	184.234	42.6837	20.9361	18.0779	646.512	19.7889	190.82	40.1542	251.615	24.8232	48.2624	5.82655	24.396	5.48817	2.14092	5.12257	0.741919	4.24491	0.686148	1.8226	0.219935	1.39303	0.139605	4.29619	2.5166	2.81026	0.684892
329-18	270992	752751	35.7551	32.8684	Southern Golan	Pliocene	Cover Basalt	46.202	13.869	13.037	0.189	8.646	10.738	3.077	0.914	2.125	0.865	25.1352	215.166	51.6688	208.289	57.9133	20.3348	13.4996	792.584	23.9586	211.754	50.3152	317.6	38.1017	82.9907	9.72841	41.9608	7.85441	2.63335	7.32659	0.904147	5.05632	0.862306	2.23223	0.243775	1.55544	0.269808	4.10742	2.53239	2.99054	0.759199
330-18	269364	750395	35.7376	32.8473	Southern Golan	Pliocene	Cover Basalt	48.305	16.529	13.553	0.172	5.587	9.229	2.921	0.892	2.306	0.298	28.1515	246.539	50.0334	152.086	56.9998	21.9152	10.7632	440.244	22.8172	143.744	24.8148	254.656	19.0093	38.1052	5.40098	23.7071	5.46665	1.93349	5.48735	0.807039	5.22184	0.862271	2.40809	0.260948	1.86885	0.262188	3.06747	1.35181	1.79429	0.423552
331-18	269217	750112	35.736	32.8447	Southern Golan	Pliocene	Cover Basalt	48.469	15.659	12.749	0.176	7.239	9.797	2.972	0.909	2.217	0.307	28.2296	242.906	54.4283	140.101	50.3208	20.7213	10.1178	447.587	21.7564	135.092	22.2501	503.912	17.1195	31.8963	4.5051	21.2018	4.72276	1.68556	4.88862	0.702854	4.29983	0.8543	1.92315	0.313622	1.57774	0.28084	3.27386	1.24086	1.52514	0.475978
332-18	269152	750077	35.7353	32.8444	Southern Golan	Pliocene	Cover Basalt	48.563	15.741	12.456	0.165	5.771	9.992	2.883	0.981	2.135	0.297	28.5702	229.89	45.4446	139.968	47.3071	21.0942	9.91638	1140	20.2226	141.301	21.526	216.415	15.4134	31.7006	4.0539	18.6299	4.55505	1.52864	4.35489	0.603724	4.56772	0.844728	1.98081	0.252561	1.57534	0.15967	3.21861	1.24601	1.61412	0.422826
334-18	270272	748083	35.7472	32.8264	Southern Golan	Pliocene	Cover Basalt	47.306	15.285	12.641	0.17	6.842	11.128	2.777	0.853	2.223	0.578	27.1503	248.301	48.1228	114.749	60.7568	22.0702	10.0855	599.383	23.2355	165.472	33.2095	235.16	26.8145	55.5078	6.88193	27.8779	6.06962	2.04265	5.65938	0.874992	4.79792	0.871395	2.21682	0.191251	1.36141	0.236839	3.305	1.57665	2.46413	0.511748
335-18	270639	748254	35.7511	32.8279	Southern Golan	Pliocene	Cover Basalt	49.278	15.879	12.86	0.169	5.86	10.014	3.117	0.867	2.112	0.294	27.7886	230.997	46.7617	138.705	53.6107	21.1553	8.81741	568.898	18.6738	125.935	18.8996	158.684	13.4271	29.7061	3.5758	16.6791	3.87414	1.47091	4.09092	0.584521	3.65199	0.70365	1.86363	0.253744	1.61588	0.258295	3.1836	1.06259	1.39096	0.420665
336-18	270103	747807	35.7454	32.8239	Southern Golan	Pliocene	Cover Basalt	47.615	15.452	13.069	0.175	6.668	10.699	2.716	0.871	0.294	0.631	28.4594	246.282	43.1184	104.673	57.7516	20.9385	10.5609	628.68	24.0415	180.703	35.9313	278.696	28.5023	58.5397	7.46509	30.8137	6.66089	2.30209	6.28033	0.829295	5.1029	0.875192	2.39295	0.286304	1.71366	0.264983	4.15171	1.80303	2.56568	0.652525
337-18	269920	747529	35.7434	32.8214	Southern Golan	Pliocene	Cover Basalt	48.561	15.439	12.432	0.166	7.362	9.48	3.021	0.799	1.992	0.298	29.3935	241.704	55.1555	167.853	45.4617	22.4125	9.52848	421.993	19.6357	132.985	19.221	176.352	13.3131	28.726	3.55378	16.2472	3.98757	1.4678	4.26427	0.570627	4.29425	0.65859	1.81771	0.292189	1.59011	0.15034	3.2773	1.05842	1.40863	0.393551
338-18	269772	748156	35.7419	32.8271	Southern Golan	Pliocene	Cover Basalt	47.32	15.096	12.548	0.176	7.194	11.146	3.196	0.904	2.191	0.615	26.8918	228.791	47.6426	107.678	57.9861	20.9555	11.7589	615.801	21.9811	170.096	34.5671	240.933	27.6626	57.657	7.13049	29.8336	6.5265	2.10038	5.8129	0.839528	4.27423	0.778513	2.16357	0.259886	1.41483	0.150698	3.87117	1.79555	2.52105	0.685892
339-18	269699	748813	35.7411	32.833	Southern Golan	Pliocene	Cover Basalt	46.868	14.974	12.241	0.19	6.789	11.05	2.999	0.889	2.147	0.56	29.9187	264.296	50.8686	116.581	54.95	22.5396	10.6622	713.196	25.7322	182.489	36.2692	1110	30.2569	63.039	7.71697	31.8598	7.39499	2.41825	5.95893	0.899863	5.21105	0.838993	2.53988	0.325628	1.81034	0.284334	4.13621	1.9514	2.86457	0.496746
340-18	269559	749127	35.7396	32.8358	Southern Golan	Pliocene	Cover Basalt	47.732	15.227	13.636	0.184	6.853	9.817	2.691	0.78	2.21	0.431	27.696	248.7	52.6124	146.792	62.3307	21.2948	8.92363	485.427	21.8237	142.751	26.0918	250	21.3949	40.8257	5.25914	22.7283	5.23092	1.77472	5.05236	0.636999	4.21245	0.802701	1.89982	0.21245	1.65954	0.214605	3.37947	1.23644	1.7174	0.344504
341-18	269458	749429	35.7386	32.8385	Southern Golan	Pliocene	Cover Basalt	47.675	15.264	12.644	0.173	7.356	10.626	2.865	0.842	2.185	0.549	27.7545	227.765	46.5228	115.709	50.6066	20.4268	8.25592	576.3	23.1406	167.963	31.9317	245.253	24.9446	52.37	6.57934	27.9947	6.37519	1.96527	5.59307	0.782208	4.57019	0.936862	2.10383	0.281339	1.869	0.144692	3.84516	1.6483	2.20882	0.562852
342-18	271891	748565	35.7645	32.8306	Southern Golan	Pliocene	Cover Basalt	47.861	14.726	13.063	0.165	9.231	9.274	2.868	0.773	2.002	0.302	25.2386	206.035	53.586	213.106	59.7488	21.2229	10.0362	417.474	19.7966	130.313	19.5001	158.549	15.0547	31.2096	4.07087	18.1099	4.30124	1.54329	4.39377	0.642332	3.86593	0.733955	1.96336	0.252628	1.31926	0.136347	3.11721	1.09997	1.5249	0.460428
343-18	272286	749038	35.7688	32.8349	Southern Golan	Pliocene	Cover Basalt	47.831	14.787	13.149	0.176	7.575	9.878	2.859	0.779	2.103	0.416	27.8295	254.323	53.0994	158.593	54.4764	20.8803	8.42798	464.269	21.0967	150.665	25.5505	193.935	19.9818	42.6289	5.37525	22.8679	5.24071	1.76268	5.8004	0.769759	4.28897	0.827511	2.20158	0.263092	1.59783	0.150296	3.50395	1.21208	1.7917	0.278822
344-18	272787	750357	35.7742	32.8468	Southern Golan	Pliocene	Cover Basalt	45.593	13.071	12.302	0.176	10.349	11.031	2.774	1.131	2.48	0.814	24.8105	223.949	58.7181	262.012	31.1902	19.2485	11.8931	818.42	21.305	191.777	49.5821	396.844	33.8349	72.5591	8.70244	36.1014	7.41897	2.34838	6.53889	0.798679	4.89313	0.817342	1.98658	0.255161	1.24518	0.146022	4.27941	2.58241	2.83325	0.545538
345-18	273243	749918	35.779	32.8428	Southern Golan	Pliocene	Cover Basalt	47.267	15.842	12.713	0.2	6.541	10.591	2.836	0.919	2.629	0.651	23.7673	192.182	56.4243	274.351	57.5959	20.1634	12.9128	469.277	19.9676	128.002	21.9057	171.708	19.0665	40.7835	5.03242	22.2998	4.4386	1.65818	4.77941	0.652796	4.26194	0.783822	2.08832	0.279829	1.3911	0.198365	2.99009	1.10069	1.97669	0.443058
346-18	273550	749983	35.7823	32.8434	Southern Golan	Pliocene	Cover Basalt	46.696	14.799	12.519	0.172	7.909	11.068	3.133	1.282	2.609	0.58	23.6598	220.5	47.7429	136.108	47.455	21.9254	17.4231	766.907	19.5578	183.448	37.4018	311.067	27.993	57.0305	6.74609	28.3383	5.49924	2.15712	4.88476	0.757126	4.22059	0.732225	1.90749	0.23755	1.20514	0.135457	3.94965	1.96382	2.4882	0.677111
347-18	272851	749638	35.7748	32.8403	Southern Golan	Pliocene	Cover Basalt	48.341	15.763	12.74	0.17	5.774	10.308	3	0.868	2.51	0.457	27.037	268.453	42.9797	56.0805	38.4193	22.7135	9.18267	554.817	21.747	163.317	31.9867	219.478	19.5309	43.3907	5.66803	23.6372	5.64532	1.91362	5.25692	0.760063	3.83466	0.815902	2.20947	0.24858	1.75152	0.158188	3.82977	1.75305	1.86954	0.446579
348-18	272659	749591	35.7728	32.8399	Southern Golan	Pliocene	Cover Basalt	46.882	14.822	12.901	0.178	7.679	10.729	2.964	0.929	2.242	0.639	27.3242	226.537	47.5204	131.543	56.191	19.7663	10.5824	642.498	22.8928	164.916	33.0492	279.354	28.7686	59.6309	7.18222	30.7433	6.15587	2.00672	6.56891	0.751822	4.7714	0.830068	2.24409	0.296069	1.8158	0.23885	3.81299	1.57385	2.60278	0.653847
349-18	272667	749589	35.7729	32.8398	Southern Golan	Pliocene	Cover Basalt	46.747	15.029	13.331	0.176	7.257	10.692	2.526	0.9	2.402	0.668	30.9659	263.664	52.211	127.396	24.0291	20.5929	9.48129	687.448	31.4518	186.52	37.7542	504.784	38.6005	69.5905	9.21829	40.8477	8.07553	2.88738	7.56085	1.03795	5.84653	1.19794	3.04564	0.333908	2.18008	0.310344	4.10409	1.97145	2.80622	0.785892
350-18	272670	749593	35.7729	32.8399	Southern Golan	Pliocene	Cover Basalt	47.275	15.001	13.019	0.17	7.69	10.8	2.761	0.904	2.241	0.627	27.2681	225.305	46.7746	147.969	53.347	20.2038	10.0647	635.432	23.8824	161.961	32.3987	288.012	30.0019	59.4656	7.59519	33.154	6.82997	2.38289	6.26174	0.884143	4.75402	0.980064	2.06453	0.283773	1.56843	0.297573	3.47095	1.63033	2.67454	0.739889
351-18	272679	749596	35.773	32.8399	Southern Golan	Pliocene	Cover Basalt	46.089	14.987	12.967	0.215	6.811	10.809	2.617	0.917	2.256	0.684	28.9923	254.881	51.1449	140.152	46.9246	20.3889	9.35946	660.572	25.9667	162.996	33.6555	409.396	33.2751	65.2506	8.2007	33.8232	7.54203	2.59765	6.25801	0.896893	5.32109	0.910893	2.21551	0.247095	1.74354	0.260931	3.81282	1.62324	2.62978	0.626531
352-18	272687	749597	35.7731	32.8399	Southern Golan	Pliocene	Cover Basalt	46.724	14.902	13.051	0.19	7.661	10.915	2.861	0.954	2.285	0.691	26.8741	245.484	46.8947	136.046	56.9305	20.4757	11.9096	661.902	23.0771	163.947	34.4914	367.852	30.6383	64.0736	7.82042	33.1149	6.91814	2.08734	6.01156	0.853377	4.75869	0.908642	2.04652	0.2685	1.82111	0.231209	3.87478	1.60019	2.65027	0.780485
353-18	272696	749596	35.7732	32.8399	Southern Golan	Pliocene	Cover Basalt	46.562	15.033	13.342	0.178	7.701	10.708	2.281	0.843	2.327	0.635	26.5757	234.194	48.5549	166.766	59.9417	21.5371	10.2193	703.414	23.4242	150.306	30.54	318.413	29.1343	59.6132	7.49955	31.2484	6.92974	2.18947	5.36435	0.810508	4.56633	0.895633	2.09366	0.303618	1.68896	0.314107	3.44744	1.52023	2.4749	0.63815
354-18	272571	749234	35.7718	32.8367	Southern Golan	Pliocene	Cover Basalt	47.449	14.674	12.478	0.183	7.743	10.495	2.922	0.859	2.124	0.583	25.3658	235.436	47.8986	121.865	52.008	20.1609	9.98543	620.866	21.4061	165.011	35.2508	281.23	27.7244	59.7562	7.14992	29.5879	6.38783	2.22981	5.87347	0.734489	4.6539	0.810226	2.06433	0.268888	1.63981	0.260767	3.53918	1.56415	2.53763	0.57636
355-18	269083	746565	35.7344	32.8127	Southern Golan	Pliocene	Cover Basalt	48.029	15.769	12.784	0.208	5.567	9.899	3.161	0.825	2.313	0.606	25.7426	227.283	51.3372	92.5781	41.8407	21.9575	8.86413	590.694	23.9231	173.839	37.1514	322.274	25.0388	52.4699	6.4373	30.2481	5.94657	1.99438	5.83222	0.785738	4.69674	0.825024	2.38056	0.262466	1.77003	0.276235	3.98519	1.93696	2.36358	0.572691
356-18	268892	746669	35.7324	32.8137	Southern Golan	Pliocene	Cover Basalt	47.549	15.194	12.445	0.239	6.743	11.164	2.964	0.914	2.18	0.722	26.8218	235.425	48.5171	106.64	43.7541	20.7051	10.8631	694.887	25.5105	179.021	36.6646	945.561	31.4206	63.3095	7.76268	31.935	6.73499	2.28807	6.77065	0.895701	5.20618	0.957014	2.59391	0.298711	1.67048	0.276889	4.15044	1.85129	2.70248	0.768388
357-18	268845	746836	35.7319	32.8152	Southern Golan	Pliocene	Cover Basalt	48.8	15.935	12.199	0.163	5.566	10.213	3.387	0.906	2.298	0.52	23.8773	228.051	41.0706	52.6597	42.1051	21.9484	11.6613	600.293	23.354	175.107	39.5716	211.939	24.7228	53.3858	6.73833	28.3506	6.48682	1.97265	5.74638	0.858128	4.94716	0.874244	2.30066	0.27572	1.66852	0.274756	3.9866	2.01241	2.62616	0.560153
358-18	268376	746590	35.7269	32.813	Southern Golan	Pliocene	Cover Basalt	47.554	14.059	13.186	0.17	9.329	9.487	2.502	0.986	2.289	0.468	25.8217	238.702	47.8057	110.011	57.5094	20.2812	11.8207	671.418	23.8452	177.241	36.8542	706.514	30.4867	62.9081	7.61946	32.6801	6.84234	2.30831	6.41631	0.86924	4.62514	0.892398	2.39175	0.291563	2.07212	0.220807	3.7389	1.78707	2.66022	0.537036
359-18	268720	746537	35.7305	32.8125	Southern Golan	Pliocene	Cover Basalt	46.823	15.069	12.255	0.202	6.884	11.187	2.997	0.908	2.161	0.619	25.9693	235.14	47.093	104.374	66.1262	21.9739	12.9612	675.231	23.6364	176.136	36.2018	748.375	30.5139	64.5495	7.84008	32.4597	6.6903	2.28801	6.15651	0.831067	5.16699	0.87366	2.26993	0.300192	1.77946	0.235379	3.90576	1.80494	2.6316	0.532224
360-18	269956	745981	35.7437	32.8074	Southern Golan	Pliocene	Cover Basalt	46.337	13.577	13.512	0.184	9.623	10.938	2.477	0.809	2.209	0.628	25.151	228.722	57.076	274.444	48.4374	19.9449	10.7881	657.716	21.9428	176.763	46.9533	249.33	30.5754	64.9159	7.85049	32.5599	7.12898	2.11959	5.85387	0.807305	4.68852	0.819206	2.11946	0.294619	1.83613	0.294981	3.96992	2.31575	2.78824	0.77322
361-18	269253	746329	35.7362	32.8106	Southern Golan	Pliocene	Cover Basalt	48.255	15.68	12.943	0.185	6.432	9.287	3.089	0.735	1.979	0.254	26.8306	229.824	59.2337	169.576	43.9611	20.9986	7.62152	382.855	19.0839	119.237	16.6595	144.345	13.5372	28.9711	3.76616	16.4047	4.70893	1.51016	4.37827	0.693458	3.58327	0.805109	1.92127	0.274982	1.71952	0.161331	2.80618	0.94709	1.27106	0.255925
362-18	271603	748358	35.7614	32.8288	Southern Golan	Pliocene	Cover Basalt	48.072	15.176	12.751	0.197	7.3	10.014	2.942	0.822	2.206	0.316	28.2236	245.469	50.1737	138.339	58.0944	21.4535	9.42717	444.91	23.1694	145.623	21.247	194.86	17.0032	34.4458	4.57887	18.6747	4.81425	1.72637	4.76279	0.69992	4.23225	0.78277	2.21841	0.296258	1.91085	0.263679	3.56033	1.14583	1.66631	0.395795
363-18	270855	747860	35.7534	32.8243	Southern Golan	Pliocene	Cover Basalt	47.275	15.278	12.473	0.167	6.258	10.875	2.756	0.779	2.172	0.598	26.8328	247.203	42.7914	99.7655	63.063	21.5284	7.26171	771.28	23.8996	177.683	36.6049	347.586	29.5932	61.7966	7.52899	31.7156	6.6161	2.38141	6.36555	0.926672	4.97605	0.854087	2.48899	0.316182	1.76718	0.265206	4.04511	1.71269	2.70882	0.414669
364-18	270528	747401	35.7499	32.8202	Southern Golan	Pliocene	Cover Basalt	47.601	14.819	12.693	0.171	6.789	10.767	2.524	0.842	2.233	0.585	27.1033	237.255	44.3152	96.0129	10.6513	18.2865	6.46102	1119.61	21.7288	164.15	35.3583	227.69	26.7802	56.1122	6.91977	29.7807	6.47091	2.0901	5.62923	0.881335	4.68526	0.805738	2.01084	0.26691	1.72588	0.208039	3.78771	1.73189	2.33595	0.570745
365-18	270362	746972	35.7481	32.8164	Southern Golan	Pliocene	Cover Basalt	47.367	15.594	12.778	0.178	6.781	10.642	2.803	0.871	2.188	0.623	25.722	231.824	50.7337	119.039	65.1384	21.2119	11.1047	635.423	22.5215	169.588	34.98	365.29	28.4078	57.8706	6.99186	31.35	5.67265	2.12436	6.01251	0.771341	4.78774	0.839077	2.26515	0.256562	1.68009	0.227453	3.58343	1.73103	2.56937	0.720857
366-18	270130	746576	35.7456	32.8128	Southern Golan	Pliocene	Cover Basalt	48.829	15.774	13.164	0.184	6.827	9.495	3.139	0.737	2.084	0.258	28.8232	237.424	53.1141	151.695	58.1112	21.168	9.11511	359.827	20.2019	124.666	17.3362	179.704	12.9419	27.2936	3.60182	16.1616	3.74136	1.38736	4.39302	0.614554	4.06868	0.755191	1.92353	0.281108	1.60713	0.216772	2.86344	0.97288	1.29916	0.336788
367-18	267171	746092	35.714	32.8086	Southern Golan	Pliocene	Cover Basalt	47.108	13.975	12.588	0.177	9.142	10.181	3.487	1.068	2.154	0.658	24.6136	208.624	50.6489	198.111	49.964	20.7324	18.2329	639.477	23.8009	170.369	40.0662	255.434	32.5363	65.1627	7.88353	32.2571	6.4517	2.16126	6.22096	0.863163	4.8586	0.954982	2.25628	0.273716	1.62952	0.256078	3.79039	1.94368	3.17734	0.900012
368-18	266180	746713	35.7034	32.8142	Southern Golan	Pliocene	Cover Basalt	48.735	15.967	12.369	0.178	4.538	9.857	3.423	0.963	2.365	0.569	25.2147	233.121	42.2103	54.9472	46.503	22.8445	13.2964	573.565	25.8389	183.558	40.6712	287.649	27.6805	56.3017	7.17385	31.2667	6.68623	2.1447	5.94531	0.855974	5.18624	1.05337	2.49546	0.321817	2.12576	0.317227	4.01974	2.02028	3.00125	0.794653
369-18	266512	747073	35.707	32.8174	Southern Golan	Pliocene	Cover Basalt	48.561	16.226	12.474	0.168	4.643	10.487	3.368	0.917	2.4	0.544	24.2047	224.264	39.6516	48.1581	42.8132	23.0506	13.0287	601.215	25.171	174.207	40.5115	259.834	27.9393	56.6168	7.12257	31.4007	6.83421	2.11667	5.30548	0.815809	5.10432	0.904784	2.40987	0.289676	1.96516	0.261924	4.10229	2.11445	2.79097	0.789732
370-18	266691	747352	35.7089	32.8199	Southern Golan	Pliocene	Cover Basalt	48.557	15.799	12.366	0.164	4.993	10.556	3.316	0.952	2.387	0.536	24.979	250.957	39.5895	55.2147	41.0565	23.8999	11.9198	765.977	24.6831	181.368	41.5966	727.643	25.7272	54.5164	6.97318	29.3597	6.827	2.07403	6.03708	0.873791	5.09322	0.889384	2.5783	0.298332	1.75679	0.256425	4.24473	2.10908	2.51239	0.460917
371-18	266719	746974	35.7092	32.8165	Southern Golan	Pliocene	Cover Basalt	46.668	15.251	11.506	0.161	5.234	9.388	3.162	0.891	2.197	0.535	24.4814	232.264	39.5057	52.0208	34.9857	21.6003	10.9719	595.447	26.4775	180.651	39.4261	279.375	29.2202	57.4799	7.37689	31.9875	7.08391	2.08088	6.27192	0.953035	5.43595	0.948056	2.54343	0.277905	1.78136	0.252048	4.34948	2.02204	2.83396	0.499164
372-18	264482	744759	35.6852	32.7967	Southern Golan	Pliocene	Bene Yehuda Scoria	45.153	14.514	13.325	0.164	6.932	9.499	2.993	1.968	3.424	1.511	17.005	183.257	44.6894	148.986	36.522	24.4129	18.0634	1620	21.4261	302.628	82.8552	1030	61.1312	127.656	15.3782	62.849	12.1525	3.71454	8.06055	1.12416	5.29282	0.900428	1.79188	0.203747	1.12253	0.120861	6.4364	4.1153	4.19862	0.865025
373-18	264103	745880	35.6812	32.8068	Southern Golan	Pliocene	Cover Basalt	48.695	16.061	12.972	0.178	5.046	10.035	3.095	0.97	2.426	0.376	27.487	236.526	44.9427	90.5237	46.2171	20.8263	9.3031	490.475	20.1801	147.919	24.9731	282.236	17.0979	36.1007	4.58126	19.4981	5.02704	1.75719	4.90839	0.667063	4.35607	0.812414	2.00053	0.249122	1.44343	0.24966	3.64919	1.38622	1.60222	0.386414
374-18	263824	746028	35.6782	32.8081	Southern Golan	Pliocene	Cover Basalt	48.64	15.234	13.241	0.174	6.924	9.333	3.241	0.73	1.966	0.263	27.7386	224.306	53.978	175.538	51.4271	19.9611	7.66523	362.538	19.8294	123.906	18.5999	140.433	13.0964	27.4491	3.50285	15.1386	4.14818	1.47056	3.8874	0.664915	3.85388	0.744303	1.97561	0.17562	1.49785	0.141174	3.03028	1.12012	1.24307	0.130635
375-18	264528	745982	35.6858	32.8077	Southern Golan	Pliocene	Cover Basalt	46.514	13.97	12.825	0.182	9.094	10.145	3.041	1.038	2.213	0.621	24.8224	210.206	52.717	210.813	55.1991	20.216	14.0037	634.243	23.1202	166.248	36.3978	330.806	31.4169	64.2532	7.79263	32.0129	6.72722	2.2766	5.77077	0.935766	4.96117	0.821764	2.23325	0.238772	1.51374	0.28546	3.78885	1.81985	3.13313	0.850649
376-18	264853	746677	35.6893	32.8139	Southern Golan	Pliocene	Cover Basalt	48.748	15.943	12.314	0.167	4.991	9.797	3.377	1.002	2.331	0.561	24.2147	226.096	40.8506	52.4629	39.7126	23.9797	13.647	593.526	24.6196	179.961	40.0826	270.525	25.9442	55.9091	7.13535	29.5417	6.4996	2.1265	6.80921	0.801425	4.64469	0.955892	2.55864	0.290695	2.1351	0.253139	4.38267	2.05569	2.73471	0.719805
377-18	264816	746686	35.6889	32.814	Southern Golan	Pliocene	Cover Basalt	48.67	15.743	12.278	0.166	5.937	9.949	3.335	0.963	2.299	0.543	24.5665	219.691	40.2745	64.0427	39.6782	22.0048	12.1807	592.531	24.391	178.358	36.9597	326.435	25.7174	53.6627	6.76156	28.898	6.29404	2.05889	6.08287	0.810946	4.88569	0.857544	2.49198	0.259652	1.97271	0.310009	4.20868	1.83168	2.54584	0.536964
378-18	264767	746697	35.6883	32.8141	Southern Golan	Pliocene	Cover Basalt	47.082	13.88	12.846	0.179	9.499	10.187	2.708	1.048	2.196	0.626	24.2301	215.847	52.999	215.801	56.4649	20.7055	15.9936	800.579	23.0767	159.404	36.8987	404.758	30.7026	65.6954	7.8083	31.8391	7.35953	2.09181	6.76013	0.832959	4.84536	0.779845	2.04272	0.238732	1.77631	0.246777	3.57011	1.98918	3.11897	1.00952
379-18	266333	747173	35.7051	32.8184	Southern Golan	Pliocene	Cover Basalt	47.882	14.852	12.562	0.17	7.548	9.771	3.177	0.8	2.145	0.478	24.8527	209.898	44.9563	110.156	36.6803	20.8586	10.274	537.201	22.0268	164.367	34.4457	217.187	22.7875	47.4646	6.01067	26.7659	5.54489	1.89657	4.69625	0.773249	4.68975	0.859602	2.13843	0.262624	1.9474	0.294088	3.53906	1.79072	2.18013	0.581003
380-18	265960	746699	35.7011	32.8141	Southern Golan	Pliocene	Cover Basalt	46.246	13.986	13.045	0.175	8.991	10.786	2.564	0.943	2.235	0.367	28.3901	243.334	60.7845	255.358	61.9382	21.1955	10.9543	511.037	21.7738	151.567	29.0655	354.512	19.3522	41.0466	4.86446	21.9526	4.94063	1.74364	5.12909	0.736335	4.27641	0.789926	2.09423	0.306665	1.71898	0.210883	3.4263	1.51225	2.02606	0.580442
381-18	265438	746289	35.6955	32.8104	Southern Golan	Pliocene	Cover Basalt	46.935	14.01	12.666	0.181	9.179	10.252	3.088	1.081	2.195	0.628	25.4092	216.214	53.8386	218.47	55.0732	21.654	15.7798	631.654	24.0599	171.483	38.1464	268.995	31.8208	66.2937	8.13278	33.1806	7.47543	2.15718	6.45094	0.936335	4.8914	0.890988	2.50919	0.296025	1.8104	0.24143	4.20487	2.00842	3.123	0.919394
382-18	264820	746124	35.6889	32.809	Southern Golan	Pliocene	Cover Basalt	47.381	13.964	13.417	0.171	8.956	10.433	2.264	0.984	2.353	0.626	24.8161	236.547	52.7304	210.8	44.0504	20.6117	16.1054	660.813	22.1331	159.259	38.4529	269.123	30.4269	63.9659	7.66951	32.8425	6.96816	2.17757	6.13188	0.866761	4.57723	0.865531	2.25624	0.266338	1.70391	0.245122	3.68563	1.95563	2.98174	0.908186
383-18	262405	746693	35.6631	32.8142	Southern Golan	Pliocene	Cover Basalt	48.808	15.812	12.873	0.171	5.355	10.144	2.994	1.021	2.407	0.374	27.9107	253.014	40.0369	75.8123	50.3426	21.8284	10.9718	538.188	20.146	146.909	25.4375	426.347	17.1574	38.0511	4.69054	20.708	4.24516	1.79529	4.74382	0.749537	4.45952	0.785148	2.06245	0.231159	1.36832	0.240013	3.33483	1.42404	1.57487	0.353018
384-18	262344	747109	35,662486	32,817937	Southern Golan	Pliocene	Cover Basalt	47.616	14.722	12.506	0.165	6.796	9.904	2.846	1.026	2.248	0.386	25.8607	226.41	46.4167	105.604	23.3802	19.9595	8.99697	715.79	20.3646	142.24	25.1146	278.157	17.8767	38.1726	4.81132	21.0326	5.12878	1.82863	4.6117	0.688703	4.37939	0.790494	2.0329	0.25553	1.48146	0.265221	3.24536	1.37228	1.65967	0.3774
385-18	263421	746861	35.674	32.8157	Southern Golan	Pliocene	Cover Basalt	47.77	15.597	12.411	0.162	6.416	9.946	3.059	0.871	2.415	0.531	24.5251	218.097	48.569	151.973	50.2888	20.7979	9.66257	913.207	20.3129	147.133	28.4203	216.078	19.6344	42.7879	5.25814	22.6348	5.08461	1.78153	4.98129	0.691337	4.26274	0.828732	1.93285	0.267663	1.38504	0.235862	3.32924	1.52977	1.75143	0.441493
386-18	262357	746283	35.6626	32.8105	Southern Golan	Pliocene	Cover Basalt	48.459	15.797	12.86	0.19	5.613	10.732	3.051	0.979	2.332	0.381	26.4692	232.039	46.4245	88.7253	47.1972	21.8834	10.5388	615.174	20.9751	141.897	24.1109	348.274	18.351	39.114	4.93136	20.7022	4.65499	1.7798	4.94705	0.700387	4.06436	0.742728	1.97427	0.232446	1.5459	0.253574	3.62868	1.41107	1.60817	0.463514
387-18	262210	745914	35,661003	32,807165	Southern Golan	Pliocene	Cover Basalt	47.93	15.738	13.191	0.179	6.14	10.029	2.716	1.051	2.502	0.353	26.9607	255.3	47.9019	112.222	22.1923	19.9899	10.2346	470.381	20.7561	139.719	26.6764	269.409	17.4445	35.4863	4.43463	20.1318	5.12122	1.57695	4.70897	0.720023	3.71603	0.743657	2.3281	0.158465	1.32627	0.197928	3.18723	1.53396	1.55524	0.42221
388-18	261980	745964	35.6586	32.8076	Southern Golan	Pliocene	Cover Basalt	47.084	15.239	12.832	0.171	6.59	10.746	2.819	0.951	2.409	0.34	26.4289	228.012	47.4824	119.695	57.3735	21.7717	7.71812	465.942	19.8142	144.785	27.8182	205.593	16.0699	33.9573	4.45421	17.933	4.5515	1.67983	4.38863	0.693726	3.9314	0.728857	1.98079	0.253974	1.47953	0.138548	3.46723	1.57412	1.52693	0.432688
389-18	262127	745758	35,660108	32,805759	Southern Golan	Pliocene	Cover Basalt	47.251	15.021	12.408	0.168	7.544	9.894	3.366	1.037	2.295	0.336	25.1537	217.348	45.7707	111.482	36.0112	20.0942	11.1053	473.966	18.5869	131.936	26.2419	226.735	16.0508	34.7033	4.29336	19.4861	4.57302	1.64619	4.75706	0.759219	3.90913	0.763368	1.65474	0.243302	1.47795	0.124306	3.05534	1.35823	1.53587	0.44563
390-18	262453	745221	35.6636	32.8009	Southern Golan	Pliocene	Cover Basalt	48.031	15.355	13.387	0.142	7.254	9.228	3.18	0.6	2.07	0.278	26.1278	210.356	52.583	123.693	25.2648	19.9274	6.06043	393.479	17.4714	91.994	10.6926	164.016	10.1923	24.4013	3.10409	15.8965	3.33613	1.38299	4.07437	0.556482	3.28849	0.641114	1.43676	0.159601	1.47947	0.152152	2.30238	0.562151	0.864033	0.180031
391-18	262755	744600	35.6668	32.7953	Southern Golan	Pliocene	Cover Basalt	47.766	15.386	12.19	0.167	7.054	10.941	2.713	0.986	2.207	0.319	24.5104	221.86	51.9525	107.27	64.1384	21.5558	12.2976	937.135	18.8172	128.388	22.9615	223.056	15.6846	34.0895	4.20238	17.6798	4.66629	1.68409	3.94786	0.592924	3.73847	0.702741	1.73509	0.200407	1.42287	0.165589	3.28022	1.23364	1.42997	0.440276
392-18	263299	744419	35,672558	32,793642	Southern Golan	Pliocene	Cover Basalt	47.45	14.263	13.165	0.175	8.178	10.799	2.897	0.8	2.147	0.38	25.2142	211.271	52.8478	200.454	53.7204	19.5524	8.41456	493.661	19.4177	136.142	23.0444	228.133	17.739	38.3627	4.62237	20.5957	4.45954	1.6426	4.5786	0.700197	3.94954	0.767499	1.93261	0.265738	1.29346	0.152052	3.17044	1.25248	1.37846	0.288846
393-18	263058	745001	35.67	32.7989	Southern Golan	Pliocene	Cover Basalt	47.639	15.139	12.638	0.174	7.145	10.648	2.796	0.927	2.252	0.313	26.1437	230.199	48.6891	112.378	46.2437	20.4646	8.66686	531.055	19.0587	132.037	22.948	219.288	14.7553	31.8173	4.019	17.8352	4.32653	1.51724	5.04043	0.638877	4.05146	0.724188	1.90342	0.140783	1.60319	0.132674	3.42256	1.34912	1.36514	0.359293
394-18	262550	745700	35.6646	32.8052	Southern Golan	Pliocene	Cover Basalt	47.727	15.27	12.7	0.177	7.205	10.164	2.763	1.05	2.282	0.341	25.5002	226.969	50.0994	129.371	53.666	22.0776	12.3645	475.628	19.2684	138.064	26.1606	268.652	16.4169	35.1233	4.33733	18.796	4.2585	1.47031	4.49908	0.675742	4.12757	0.801292	1.77443	0.131742	1.48232	0.24704	3.35394	1.39959	1.57664	0.249995
395-18	264022	743388	35.6802	32.7843	Southern Golan	Pliocene	Cover Basalt	45.261	14.057	13.065	0.17	7.976	9.468	3.47	1.843	3.266	1.379	19.711	192.837	45.0043	153.48	35.3751	22.3488	18.606	1424.73	22.3645	269.299	75.5651	895.699	59.4098	122.624	14.4397	59.1053	10.7313	3.45327	8.13913	0.974578	5.4444	0.807515	2.00597	0.22956	1.56554	0.120758	6.13144	3.60762	4.3081	1.129
396-18	264241	742775	35.6825	32.7788	Southern Golan	Pliocene	Cover Basalt	45.391	13.84	12.829	0.167	8.188	10.134	3.236	1.756	3.147	1.31	22.6591	231.266	42.5002	92.2197	40.2256	22.2421	14.0283	1950	21.3361	201.453	49.5379	442.29	34.2565	73.5936	8.96775	37.3956	7.28554	2.43488	6.47703	0.798211	4.67157	0.826801	2.05885	0.258397	1.39558	0.26563	4.60319	2.43602	2.86953	0.779963
397-18	264578	742713	35.6861	32.7782	Southern Golan	Pliocene	Cover Basalt	45.487	14.185	12.663	0.163	7.021	9.259	4.316	1.594	3.236	1.437	17.9588	190.192	43.4905	135.798	39.2057	23.4593	19.1674	1460	22.5453	282.309	81.7546	648.38	63.3739	132.27	15.274	62.1415	12.1203	3.77934	7.90894	1.03894	5.32776	0.916965	1.97045	0.269224	1.48725	0.148712	5.80394	3.96065	4.74415	1.32078
398-18	264755	743110	35,688032	32,781784	Southern Golan	Pliocene	Cover Basalt	46.925	14.005	12.923	0.162	9.153	10.391	2.61	0.974	2.231	0.367	24.0235	224.551	54.3578	239.981	31.2226	19.3482	10.4623	444.042	20.2891	137.143	26.1879	246.057	18.097	39.5006	4.80805	19.7814	5.36079	1.64728	4.6477	0.697557	3.83863	0.720151	2.08459	0.254215	1.40472	0.153121	3.0763	1.52889	2.13119	0.470623
400-18	265487	743280	35.6959	32.7833	Southern Golan	Pliocene	Cover Basalt	47.041	13.612	12.973	0.172	10.46	9.645	2.701	0.989	2.178	0.449	21.1101	196.782	49.4698	175.152	29.2832	19.5505	15.5229	1650	21.4938	222.968	58.7562	702.025	44.7446	93.6459	11.1098	44.993	9.05867	2.84209	7.62097	0.954309	5.08058	0.814707	1.87689	0.211656	1.24126	0.188711	4.93016	3.04148	3.58346	0.841311
401-18	265928	743351	35.7006	32.7839	Southern Golan	Pliocene	Cover Basalt	48.237	15.94	12.468	0.168	5.371	9.696	3.334	0.927	2.373	0.539	25.0964	214.555	55.2311	250.305	45.9516	21.1069	14.2895	566.33	23.2986	160.705	33.9807	338.731	25.7738	52.7111	6.68876	28.2376	6.3865	1.95759	5.68806	0.832611	4.73641	0.837093	2.30883	0.2475	1.76961	0.252509	4.14345	1.84211	2.82511	0.798307
402-18	265894	741650	35.7001	32.7686	Southern Golan	Pliocene	Cover Basalt	46.659	14.864	13.682	0.176	7.915	10.679	2.51	0.884	2.33	0.638	26.2727	225.681	50.1486	169.005	63.1783	20.5686	12.7963	643.995	22.6193	151.166	31.3667	348.07	29.2203	59.104	7.4554	31.0745	6.49558	2.2866	6.19909	0.77944	4.53365	0.841443	2.26145	0.277349	1.80195	0.273769	3.28066	1.52125	2.43517	0.759838
403-18	266387	741445	35.7054	32.7667	Southern Golan	Pliocene	Cover Basalt	46.678	13.705	12.388	0.169	9.389	10.565	3.071	0.894	2.019	0.546	26.2329	222.206	56.2681	246.296	52.8285	21.2175	14.7812	630.53	23.4284	182.232	45.1533	247.349	29.0926	62.2764	7.39118	32.0286	6.29177	2.2173	5.94964	0.845999	4.86435	0.864356	2.38277	0.284226	1.76275	0.262067	4.24808	2.28955	2.96887	0.907718
404-18	266923	741449	35.7111	32.7667	Southern Golan	Pliocene	Cover Basalt	47.352	13.786	12.691	0.175	10.146	9.768	3.14	0.904	2.036	0.556	27.1325	225.918	60.9901	271.158	54.8071	22.3635	15.1172	627.364	24.1436	191.809	46.5836	241.016	29.9803	64.8259	7.72962	32.997	7.83078	1.87387	6.00395	0.940104	5.04237	0.89601	2.34391	0.271815	1.69572	0.271223	4.36577	2.39431	3.06126	0.971814
405-18	267528	741240	35.7175	32.7648	Southern Golan	Pliocene	Cover Basalt	47.321	13.984	12.98	0.174	9.717	9.89	2.761	0.842	2.133	0.552	23.8868	209.187	55.2114	231.893	56.8317	20.4909	12.4836	596.854	21.2864	162.927	40.431	398.001	26.2159	55.9809	6.92449	28.9547	6.27337	1.9412	5.48169	0.723479	4.26021	0.747499	2.20434	0.250428	1.50762	0.228025	3.85585	2.02577	2.54707	0.713232
406-18	267968	740853	35.7222	32.7613	Southern Golan	Pliocene	Cover Basalt	46.299	13.817	12.63	0.171	9.077	11.443	3.049	0.864	2.049	0.526	23.7352	200.668	53.6657	227.27	40.7612	20.1818	11.3044	572.368	21.6418	166.696	40.2293	318.29	25.6125	55.4462	6.69447	28.3822	6.4928	1.98409	5.4888	0.746837	4.13105	0.848994	2.23026	0.255737	1.44978	0.235859	3.73498	1.97437	2.59097	0.813137
407-18	268210	740743	35.7248	32.7603	Southern Golan	Pliocene	Cover Basalt	46.749	13.542	12.508	0.168	10.244	9.725	2.998	0.851	1.973	0.526	25.0964	214.555	55.2311	250.305	45.9516	21.1069	14.2895	566.33	23.2986	160.705	33.9807	338.731	25.7738	52.7111	6.68876	28.2376	6.3865	1.95759	5.68806	0.832611	4.73641	0.837093	2.30883	0.2475	1.76961	0.252509	4.14345	1.84211	2.82511	0.798307
408-18	268446	740736	35.7273	32.7602	Southern Golan	Pliocene	Cover Basalt	46.638	13.901	13.019	0.161	9.252	10	2.579	0.876	2.146	0.556	25.3169	217.186	51.7623	257.503	46.106	20.1277	11.8825	624.724	23.441	170.369	42.4195	338.386	28.7489	56.8102	7.38844	31.5237	7.00741	2.04245	6.10305	0.829177	5.24442	0.875093	2.0046	0.262014	1.99551	0.263933	3.99141	2.22684	2.7554	0.705158
409-18	268620	740744	35.7292	32.7603	Southern Golan	Pliocene	Cover Basalt	47.067	13.911	12.488	0.172	9.27	10.079	3.286	0.897	2.019	0.528	23.2976	208.556	52.7901	222.373	55.1887	20.1195	14.3352	564.185	21.6911	171.583	39.9816	215.787	25.9567	56.5384	7.08326	27.4298	5.91156	2.08023	5.89576	0.863398	4.40337	0.781531	2.15725	0.292169	1.8769	0.15484	3.56999	2.03418	2.7817	0.708582
410-18	268855	740675	35.7317	32.7596	Southern Golan	Pliocene	Cover Basalt	46.328	14.086	12.812	0.161	8.607	10.245	2.811	0.936	2.099	0.582	24.0901	219.206	50.4036	244.018	57.0098	21.0815	14.1012	590.227	22.3193	168.097	43.3038	310.095	28.2852	62.3387	7.34671	29.5242	6.87568	1.91825	5.59074	0.851217	4.78754	0.873737	1.95904	0.238838	1.7556	0.189588	3.72785	2.17412	2.85648	0.892126
																			Table S3. The geological properties of the sampled basalt sources (The analytical errors are given in Gluhak & Rosenberg 20181).
